# Supplementary material for: “Candidatus Ethanoperedens,” a Thermophilic Genus of Archaea Mediating the Anaerobic Oxidation of Ethane
Source: mBio. 2020 Apr 21;11(2):e00600-20. doi: 10.1128/mBio.00600-20 (PMC7175092; doi:10.1128/mBio.00600-20)
Supplement: TABLE S1 [file mBio.00600-20-st001.xlsx]

## Sheet: Sheet1
Primer name	Ref. in probeBase database	Sequence 5'→3’		Reference
Arch349F	S-D-Arch-0349-a-S-17	GYG CAS CAG KCG MGA AW		(Takai and Horikoshi 2000)
Arch915R	S-D-Arch-0915-a-A-20	GTG CTC CCC CGC CAA TTC CT		(Stahl and Amann 1991)
Bact341F	S-D-Bact-0341-b-S-17	CCT ACG GGN GGC WGC AG		(Herlemann et al. 2011)
Bact785R	S-D-Bact-0785-a-A-21	GAC TAC HVG GGT ATC TAA TCC		(Herlemann et al. 2011)
Probe name	Specificity	Sequence 5’→3’	FA %	Reference
EUB338 I	Bacteria	GCTGCCTCCCGTAGGAGT	35	(Amann et al. 1990)
EUB338 II	supplement to EUB338	GCAGCCACCCGTAGGTGT	35	(Daims et al. 1999)
EUB338 III	supplement to EUB338	GCTGCCACCCGTAGGTGT	35	(Daims et al. 1999)
GOM-ARCI-660	most GoM Arc 1, Methanocellaceae	AGTACCTCCTACCTCTCCC	35	(Laso-Perez et al. 2019)
c1GOM-ARCI-660	most ANME-2d (competitor)	AGTACCTCCCACCTCTCCC		(Laso-Perez et al. 2019)
c2GOM-ARCI-660	Methanosaetaceae / Methanobacteriales (most ANME-2d (competitor)	AGTACCTCCAACCTCTCCC		(Laso-Perez et al. 2019)
c3GOM-ARCI-660	Diverse archaeal groups (competitor)	AGTACCTCCGACCTCTCCC		(Laso-Perez et al. 2019)
HotSeep1-1465	Ca. Desulfofervidus	CGCCGACCACACCTTGGG	20	(Krukenberg et al. 2016)
DSS658	Desulfosarcina/ Desulfococcus	TCCACTTCCCTCTCCCAT	50	(Manz et al. 1998)
DELTA495	Most Deltaproteobacteria	AGTTAGCCGGTGCTTCCT	35	(Loy et al. 2002)
Takai, K. E. N., and Koki Horikoshi. "Rapid detection and quantification of members of the archaeal community by quantitative PCR using fluorogenic probes." Appl. Environ. Microbiol. 66.11 (2000): 5066-5072.
Stahl, D. A., and R. Amann. "Development and application of nucleic acid probes In: Stackebrandt E, Goodfellow M, editors. Nucleic acid techniques in bacterial systematics." (1991): 205-48.
Herlemann, Daniel PR, et al. "Transitions in bacterial communities along the 2000 km salinity gradient of the Baltic Sea." The ISME journal 5.10 (2011): 1571-1579.
Amann, Rudolf I., et al. "Combination of 16S rRNA-targeted oligonucleotide probes with flow cytometry for analyzing mixed microbial populations." Appl. Environ. Microbiol. 56.6 (1990): 1919-1925.
Daims, Holger, et al. "The domain-specific probe EUB338 is insufficient for the detection of all Bacteria: development and evaluation of a more comprehensive probe set." Systematic and applied microbiology 22.3 (1999): 434-444.
Laso-Pérez, Rafael, et al. "Anaerobic Degradation of Non-Methane Alkanes by “Candidatus Methanoliparia” in Hydrocarbon Seeps of the Gulf of Mexico." mBio 10.4 (2019): e01814-19.
Krukenberg, Viola, et al. "Candidatus Desulfofervidus auxilii, a hydrogenotrophic sulfate‐reducing bacterium involved in the thermophilic anaerobic oxidation of methane." Environmental microbiology 18.9 (2016): 3073-3091.
Manz, Werner, et al. "Abundance and spatial organization of Gram-negative sulfate-reducing bacteria in activated sludge investigated by in situ probing with specific 16S rRNA targeted oligonucleotides." FEMS Microbiology Ecology 25.1 (1998): 43-61
Lücker, Sebastian, et al. "Improved 16S rRNA-targeted probe set for analysis of sulfate-reducing bacteria by fluorescence in situ hybridization." Journal of microbiological methods 69.3 (2007): 523-528.
