# Supplementary material for: “Candidatus Ethanoperedens,” a Thermophilic Genus of Archaea Mediating the Anaerobic Oxidation of Ethane
Source: mBio. 2020 Apr 21;11(2):e00600-20. doi: 10.1128/mBio.00600-20 (PMC7175092; doi:10.1128/mBio.00600-20)
Supplement: TABLE S2 [file mBio.00600-20-st002.xlsx]

## Sheet: Table_S2_overview
Table S2. Summary of single cell and metagenome assembled genomes presented in this study and average nucleotide and amino acid identities. ANI and AAI values were calculated with publically available genomes and genomes presented in this study. Enveomics tools were used for the calculation (Rodriguez-R and Konstantinidis 2016).
Tab	Description
Table_S2_1_ANI_matrix	ANI similarity matrix for GoM-Arc1 and ANME-2d related genomes.
Table_S2_2_AAI_matrix	AAI similarity matrix for GoM-Arc1 and ANME-2d related genomes.
Table_S2_3_SAGs and MAGs	Summary of SAGs and MAGs presented in this study
Rodriguez-R, Luis M., and Konstantinos T. Konstantinidis. The enveomics collection: a toolbox for specialized analyses of microbial genomes and metagenomes. No. e1900v1. PeerJ Preprints, 2016

## Sheet: Table_S2_1_ANI_matrix
	GoM-Arc1_E37	GoM-Arc1_E50	GoM-Arc1_E50_DN	GoM-Arc1-AAA-792-C< 75	GoM-Arc1-AG-392-D22	GoM-Arc1-AG-392-E03	GoM-Arc1-AG-392-J18	GoM-Arc1-AG-392-M11	GoM-Arc1-AG-392-O15	GoM-Arc1-AG-393-N10	GoM-Arc1-AG-394-J04	RPGO01 Ca. Argoarchaeum ethanivorans	Methanosarcinales archaeon B25-G9	GoM-Arc1-LC	JMIY01 Ca Methanoperdens nitroreducens	LKCM01 Ca Methanoperdens BLZ1	Ca Methanoperdens Mnv1	NJEL02 Methanosarcinales archaeon ex4572-44	NJEQ01 Methanosarcinales archaeon ex4484-138	QMVJ01 Methanosarcinales archaeon B65-G16	RXIJ01 GoM-Arc1-GOS
GoM-Arc1_E37	100	98.3697	98.2758	< 75.0	78.4608	< 75.0	80.3749	81.5705	< 75.0	< 75.0	< 75.0	78.394	83.3933	< 75.0	< 75.0	< 75.0	< 75.0	83.3933	83.0924	84.4124	78.7202
GoM-Arc1_E50	98.3697	100	99.9357	< 75.0	78.0343	< 75.0	79.5469	80.6385	< 75.0	< 75.0	< 75.0	78.4076	83.3096	< 75.0	< 75.0	< 75.0	< 75.0	83.3096	83.2543	84.2838	78.7672
GoM-Arc1_E50_DN	98.2758	99.9357	100	< 75.0	78.1853	< 75.0	81.9179	82.2364	< 75.0	< 75.0	< 75.0	80.8171	83.1804	< 75.0	< 75.0	< 75.0	< 75.0	83.1804	82.8447	84.3397	79.6838
GoM-Arc1-AAA-792-C10	< 75.0	< 75.0	10	100	90.2895	90.7451	90.245	90.2401	90.6808	90.0259	90.2484	90.3085	< 75.0	92.574	< 75.0	< 75.0	< 75.0	< 75.0	< 75.0	< 75.0	89.5198
GoM-Arc1-AG-392-D22	78.4608	78.0343	78.1853	90.2895	100	98.3762	95.8424	95.3671	94.2833	96.7503	98.5106	95.3538	77.8198	90.3427	< 75.0	< 75.0	< 75.0	77.8198	81.4231	80.1855	93.3018
GoM-Arc1-AG-392-E03	< 75.0	< 75.0	< 75.0	90.7451	98.3762	100	96.0016	96.2714	94.3197	97.4299	99.7929	95.4288	< 75.0	91.245	< 75.0	< 75.0	< 75.0	< 75.0	< 75.0	< 75.0	93.2642
GoM-Arc1-AG-392-J18	80.3749	79.5469	81.9179	90.245	95.8424	96.0016	100	95.2423	94.4832	96.464	95.98	95.3362	77.7062	90.1402	< 75.0	< 75.0	< 75.0	77.7062	76.7384	78.7338	93.3935
GoM-Arc1-AG-392-M11	81.5705	80.6385	82.2364	90.2401	95.3671	96.2714	95.2423	100	95.1273	94.9094	94.9503	95.3825	< 75.0	90.2585	< 75.0	< 75.0	< 75.0	< 75.0	< 75.0	79.1728	93.6179
GoM-Arc1-AG-392-O15	< 75.0	< 75.0	< 75.0	90.6808	94.2833	94.3197	94.4832	95.1273	100	94.3025	94.3204	94.3673	< 75.0	90.5087	< 75.0	< 75.0	< 75.0	< 75.0	< 75.0	< 75.0	92.5293
GoM-Arc1-AG-393-N10	< 75.0	< 75.0	< 75.0	90.0259	96.7503	97.4299	96.464	94.9094	94.3025	100	97.0523	95.2251	< 75.0	90.8287	< 75.0	< 75.0	< 75.0	< 75.0	< 75.0	< 75.0	93.1451
GoM-Arc1-AG-394-J04	< 75.0	< 75.0	< 75.0	90.2484	98.5106	99.7929	95.98	94.9503	94.3204	97.0523	100	95.3235	< 75.0	90.4732	< 75.0	< 75.0	< 75.0	< 75.0	< 75.0	< 75.0	93.4183
RPGO01 Ca. Argoarchaeum ethanivorans	78.394	78.4076	80.8171	90.3085	95.3538	95.4288	95.3362	95.3825	94.3673	95.2251	95.3235	100	79.0428	91.078	< 75.0	< 75.0	< 75.0	79.0428	82.6932	80.978	93.6692
Methanosarcinales archaeon B25-G9	83.3933	83.3096	83.1804	10	77.8198	10	77.7062	< 75.0	< 75.0	< 75.0	< 75.0	79.0428	100	< 75.0	< 75.0	< 75.0	< 75.0	100	99.8286	99.6703	78.5393
GoM-Arc1-LC	< 75.0	< 75.0	< 75.0	92.574	90.3427	91.245	90.1402	90.2585	90.5087	90.8287	90.4732	91.078	< 75.0	100	< 75.0	< 75.0	< 75.0	< 75.0	< 75.0	< 75.0	89.8348
JMIY01 Ca Methanoperdens nitroreducens	< 75.0	< 75.0	< 75.0	< 75.0	< 75.0	< 75.0	< 75.0	< 75.0	< 75.0	< 75.0	< 75.0	< 75.0	< 75.0	< 75.0	100	76.6444	100	< 75.0	< 75.0	< 75.0	< 75.0
LKCM01 Ca Methanoperdens BLZ1	< 75.0	< 75.0	< 75.0	< 75.0	< 75.0	< 75.0	< 75.0	< 75.0	< 75.0	< 75.0	< 75.0	< 75.0	< 75.0	< 75.0	76.6444	100	76.6457	< 75.0	< 75.0	< 75.0	< 75.0
Ca Methanoperdens Mnv1	< 75.0	< 75.0	< 75.0	< 75.0	< 75.0	< 75.0	< 75.0	< 75.0	< 75.0	< 75.0	< 75.0	< 75.0	< 75.0	< 75.0	100	76.6457	100	< 75.0	< 75.0	< 75.0	< 75.0
NJEL02 Methanosarcinales archaeon ex4572-44	83.3933	83.3096	83.1804	< 75.0	77.8198	< 75.0	77.7062	< 75.0	< 75.0	< 75.0	< 75.0	79.0428	100	< 75.0	< 75.0	< 75.0	< 75.0	100	99.8286	99.6703	78.5393
NJEQ01 Methanosarcinales archaeon ex4484-138	83.0924	83.2543	82.8447	< 75.0	81.4231	< 75.0	76.7384	< 75.0	< 75.0	< 75.0	< 75.0	82.6932	99.8286	< 75.0	< 75.0	< 75.0	< 75.0	99.8286	100	99.7171	78.1831
QMVJ01 Methanosarcinales archaeon B65-G16	84.4124	84.2838	84.3397	< 75.0	80.1855	< 75.0	78.7338	79.1728	< 75.0	< 75.0	< 75.0	80.978	99.6703	< 75.0	< 75.0	< 75.0	< 75.0	99.6703	99.7171	100	78.5382
RXIJ01 GoM-Arc1-GOS	78.7202	78.7672	79.6838	89.5198	93.3018	93.2642	93.3935	93.6179	92.5293	93.1451	93.4183	93.6692	78.5393	89.8348	< 75.0	< 75.0	< 75.0	78.5393	78.1831	78.5382	100

## Sheet: Table_S2_2_AAI_matrix
	GoM-Arc1-AAA-792-C10	GoM-Arc1-AG-392-D22	GoM-Arc1-AG-392-E03	GoM-Arc1-AG-392-J18	GoM-Arc1-AG-392-M11	GoM-Arc1-AG-392-O15	GoM-Arc1-AG-393-N10	GoM-Arc1-AG-394-J04	RPGO01 Ca. Argoarchaeum ethanivorans	GoM-Arc1_E37	GoM-Arc1_E50	RXIJ01 GoM-Arc1-GOS	Methanosarcinales archaeon B25-G9	NJEQ01 Methanosarcinales archaeon ex4484-138	NJEL02 Methanosarcinales archaeon ex4572-44	GoM-Arc1-LC	QMVJ01 Methanosarcinales archaeon B65-G16	LKCM01 Ca Methanoperdens BLZ1	JMIY01 Ca Methanoperdens nitroreducens
GoM-Arc1-AAA-792-C10	100	72.2749	57.1016	75.009	60.8657	60.9909	55.7717	66.7983	80.717	58.4247	58.4234	79.0383	75.5187	55.7366	58.4176	78.4359	59.2359	48.6492	49.501
GoM-Arc1-AG-392-D22	72.2749	100	79.9509	84.9622	74.0763	66.0171	81.0884	87.9924	88.7892	60.4248	60.4342	88.1992	80.3738	61.0103	61.1831	81.4311	61.2183	50.3004	51.3483
GoM-Arc1-AG-392-E03	57.1016	79.9509	100	75.3946	60.2008	58.1051	69.0616	77.6805	76.2211	54.7907	54.0649	74.8046	64.5095	51.0923	52.5061	64.7122	53.6639	46.8115	46.7372
GoM-Arc1-AG-392-J18	75.009	84.9622	75.3946	100	78.2035	72.2146	70.7184	82.9476	90.1301	59.7082	59.6918	86.3003	78.5836	58.7281	59.3713	80.1916	60.1847	49.7715	49.9184
GoM-Arc1-AG-392-M11	60.8657	74.0763	60.2008	78.2035	100	61.9873	48.5234	61.3267	83.4626	56.9424	56.9697	80.6417	71.0429	54.4855	56.6419	73.0312	55.7154	47.5225	48.2224
GoM-Arc1-AG-392-O15	60.9909	66.0171	58.1051	72.2146	61.9873	100	54.432	62.7617	75.5973	53.2064	53.042	73.2646	67.1537	52.3263	53.0918	67.7406	53.8872	45.9087	46.8954
GoM-Arc1-AG-393-N10	55.7717	81.0884	69.0616	70.7184	48.5234	54.432	100	74.4507	74.1319	54.3313	54.6507	76.6853	65.2747	50.5822	49.5769	68.2659	52.0571	46.3305	45.9485
GoM-Arc1-AG-394-J04	66.7983	87.9924	77.6805	82.9476	61.3267	62.7617	74.4507	100	83.1814	58.0829	57.2247	81.0284	72.7533	56.4126	56.5454	74.7161	57.5117	48.9638	49.7947
RPGO01 Ca. Argoarchaeum ethanivorans	80.717	88.7892	76.2211	90.1301	83.4626	75.5973	74.1319	83.1814	100	62.6677	62.5293	90.7172	84.3664	63.1245	63.4608	87.1597	62.6985	51.215	52.1281
GoM-Arc1_E37	58.4247	60.4248	54.7907	59.7082	56.9424	53.2064	54.3313	58.0829	62.6677	100	98.5693	63.4483	62.6292	80.0188	80.8078	63.1069	80.9132	51.0852	52.6399
GoM-Arc1_E50	58.4234	60.4342	54.0649	59.6918	56.9697	53.042	54.6507	57.2247	62.5293	98.5693	100	63.4491	62.5825	79.7359	80.9734	63.0635	80.6225	50.8605	52.5522
RXIJ01 GoM-Arc1-GOS	79.0383	88.1992	74.8046	86.3003	80.6417	73.2646	76.6853	81.0284	90.7172	63.4483	63.4491	100	84.6529	63.7212	63.4651	86.0571	63.2466	52.0563	52.4057
Methanosarcinales archaeon B25-G9	75.5187	80.3738	64.5095	78.5836	71.0429	67.1537	65.2747	72.7533	84.3664	62.6292	62.5825	84.6529	100	62.8885	62.8789	84.7307	60.9658	50.4631	51.9757
NJEQ01 Methanosarcinales archaeon ex4484-138	55.7366	61.0103	51.0923	58.7281	54.4855	52.3263	50.5822	56.4126	63.1245	80.0188	79.7359	63.7212	62.8885	100	94.8467	62.1107	95.4947	51.1241	51.9697
NJEL02 Methanosarcinales archaeon ex4572-44	58.4176	61.1831	52.5061	59.3713	56.6419	53.0918	49.5769	56.5454	63.4608	80.8078	80.9734	63.4651	62.8789	94.8467	100	62.4814	97.3004	51.6249	52.8163
GoM-Arc1-LC	78.4359	81.4311	64.7122	80.1916	73.0312	67.7406	68.2659	74.7161	87.1597	63.1069	63.0635	86.0571	84.7307	62.1107	62.4814	100	62.2139	51.4565	52.3482
QMVJ01 Methanosarcinales archaeon B65-G16	59.2359	61.2183	53.6639	60.1847	55.7154	53.8872	52.0571	57.5117	62.6985	80.9132	80.6225	63.2466	60.9658	95.4947	97.3004	62.2139	100	50.045	51.1964
LKCM01 Ca Methanoperdens BLZ1	48.6492	50.3004	46.8115	49.7715	47.5225	45.9087	46.3305	48.9638	51.215	51.0852	50.8605	52.0563	50.4631	51.1241	51.6249	51.4565	50.045	100	67.8519
JMIY01 Ca Methanoperdens nitroreducens	49.501	51.3483	46.7372	49.9184	48.2224	46.8954	45.9485	49.7947	52.1281	52.6399	52.5522	52.4057	51.9757	51.9697	52.8163	52.3482	51.1964	67.8519	100

## Sheet: Table_S2_3_SAGs and MAGs
Internal name	Organism	Sample source	Genome type	Completeness (%)	Size (MB)	Contamination (%)
GoM-Arc1_E50_DN	Ca. E. thermophilum	GBE50	MAG	78	1.48	1.3
GoM-Arc1_E50	Ca. E. thermophilum	GBE50	Ref. genome	98	1.92	2.1
GoM-Arc1_E37	Ca. E. thermophilum	GBE37	Closed genome	99	1.92	2.3
GoM-Arc1-LC	Ca. A. ethanivorans	LC	MAG	68	1.25	0
GoM-Arc1-AMV-AAA_792_C10	Ca. A. ethanivorans	AMW	SAG	31	0.68	0.7
GoM-Arc1-GOM-AG-392-D22	Ca. A. ethanivorans	GoM	SAG	59	1.22	0.7
GoM-Arc1-GOM-AG-392-E03	Ca. A. ethanivorans	GoM	SAG	10	0.25	0
GoM-Arc1-GOM-AG-392-J18	Ca. A. ethanivorans	GoM	SAG	56	0.95	1.3
GoM-Arc1-GOM-AG-392-M11	Ca. A. ethanivorans	GoM	SAG	28	0.55	0
GoM-Arc1-GOM-AG-392-O15	Ca. A. ethanivorans	GoM	SAG	25	0.64	0
GoM-Arc1-GOM-AG-393-N10	Ca. A. ethanivorans	GoM	SAG	10	0.27	0
GoM-Arc1-GOM-AG-394-J04	Ca. A. ethanivorans	GoM	SAG	32	0.62	0
HotSEEP1_E50_DN	Ca. D. auxilii	GBE50	MAG	71	1.77	5
HotSEEP1_E50	Ca. D. auxilii	GBE50	Ref. genome	95	2.54	3.7
HotSEEP1_E37	Ca. D. auxilii	GBE37	MAG	87	1.8	3.5
HotSEEP1_E37_DN	Ca. D. auxilii	GBE37	Ref. genome	95	2.54	4.1
GBE=Guaymas Basin 50°C enrichment, LC=Loki’s Castle, GoM=Gulf of Mexico; AMV=Amon Mud Volcano; MAG=metagenome assembled genome; SAG=Single amplified genome; Ref. genome=consensus reference genome
