# Supplementary material for: “Candidatus Ethanoperedens,” a Thermophilic Genus of Archaea Mediating the Anaerobic Oxidation of Ethane
Source: mBio. 2020 Apr 21;11(2):e00600-20. doi: 10.1128/mBio.00600-20 (PMC7175092; doi:10.1128/mBio.00600-20)
Supplement: TABLE S3 [file mBio.00600-20-st003.xlsx]

## Sheet: Table_S3_overview
Table S3 Genomes and expression data of the Ethane50 culture and overview of genes potentially involved in the ethane metabolism and electron cycling in the Ethane50 culture. Expression values shown in triplicates for Ca. E. thermophilum and Ca. D. auxilii. Genes were automatically annotated using Prokka (Seemann 2014) and manually curated using using the NCBI Blast interface (Johnson et al. 2008…
Tab	Description
Table_S3_1_ethane_GoM-Arc1_E50	Genes encoding proteins for ethane metabolism in GoM-Arc1_E50.
Table_S3_2_cycling_GoM-Arc1_E50	Genes encoding proteins related to electron cycling and energy transfer GoM-Arc1_E50
Table_S3_3_cycling_HotSEEP1_E50	Genes encoding proteins related to electron cycling and energy transfer in HotSEEP1_E50
Table_S3_4_GoM-Arc1_E50	Annotated genome and expression data of Ca.Ethanoperedens thermophilum from the Ethane50 culture.
Table_S3_5_HotSEEP1_E50	Annotated genome and expression data of Ca.Desulfofervidus auxilii from the Ethane50 culture.
Seemann, Torsten. "Prokka: rapid prokaryotic genome annotation." Bioinformatics 30.14 (2014): 2068-2069.
Johnson, Mark, et al. "NCBI BLAST: a better web interface." Nucleic acids research 36.suppl_2 (2008): W5-W9.

## Sheet: Table_S3_1_ethane_GoM-Arc1_E50
product	feature	locus tag	length	gene expression (Raw Read Count)			gene expression (RPKM)
				E50 replicate 1	E50 replicate 2	E50 replicate 3	E50 replicate 1	E50 replicate 2	E50 replicate 3
Methyl-coenzyme M reductase	mcrA	FHEFKHOI_01412	1788	21144	28064	26072	26072	11923	12352
	mcrB	FHEFKHOI_01410	1404	11282	14654	12247	6653	7928	7389
	mcrG	FHEFKHOI_01411	801	5656	7946	6286	5846	7535	6647
Tetrahydromethanopterin S-methyltransferase	mtrA	FHEFKHOI_00604	741	1418	1676	1373	1584	1718	1569
	mtrB	FHEFKHOI_00605	306	773	954	704	2090	2368	1949
	mtrC	FHEFKHOI_00606	816	1894	2406	1888	1921	2239	1959
	mtrD	FHEFKHOI_00607	696	1696	2040	1602	2017	2226	1949
	mtrE	FHEFKHOI_00608	915	2984	3085	2687	2699	2561	2487
	mtrF	FHEFKHOI_00603	201	326	380	296	1343	1436	1245
	mtrG	FHEFKHOI_00602	168	311	387	265	1530	1750	1336
	mtrH	FHEFKHOI_00601	927	1589	2012	1600	1419	1648	1462
Methylenetetrahydromethanopterin reductase	mer	FHEFKHOI_00600	996	3832	4990	3558	3185	3805	3338
F420-dependent methylenetetrahydromethanopterin dehydrogenase	mtd	FHEFKHOI_01914	798	1924	2474	1962	1996	2355	2083
Methenyltetrahydromethanopterin cyclohydrolase	mch	FHEFKHOI_00609	951	3114	3160	2541	2711	2524	2263
Formylmethanofuran-tetrahydromethanopterin formyltransferase	ftr	FHEFKHOI_02106	894	1906	2352	1724	1765	1998	1860
Formylmethanofuran dehydrogenase	fmdA	FHEFKHOI_00472	1704	2570	3061	2573	1249	1365	1279
	fmdB	FHEFKHOI_00471	1293	1587	1658	1344	1016	974	880
	fmdC	FHEFKHOI_00473	762	1280	1601	1450	1390	1595	1611
	fmdD	FHEFKHOI_00470	381	829	750	656	1800	1495	1457
	fmdE	FHEFKHOI_00380	351	25	35	36	58	76	86
Acetyl-CoA decarbonylase/synthase complex	cdhA	FHEFKHOI_01146	2379	6260	6944	6042	2178	2217	2151
	cdhB	FHEFKHOI_01150	1413	4114	5358	4284	2410	2880	2568
	cdhD_1	FHEFKHOI_01153	1308	6056	7170	6444	3833	4164	4173
	cdhD_2	FHEFKHOI_01152	282	496	535	483	1455	1440	1451
	cdhE	FHEFKHOI_01147	525	1897	2175	1621	2991	3146	2615
	cdhG	FHEFKHOI_01154	1407	10265	12715	12202	6040	6864	7346
CoB-CoM heterodisulfide reductase	hdrA_1	FHEFKHOI_00057	2058	489	504	422	197	186	174
	hdrA_2	FHEFKHOI_01206	1914	2823	3254	2811	1221	1291	1244
	hdrA_3	FHEFKHOI_01207	1713	3825	3141	3311	1849	1393	1637
	hdrA_4	FHEFKHOI_01211	3045	4974	5834	4682	1352	1455	1302
	hdrA_5	FHEFKHOI_01257	2265	374	364	352	137	122	132
	hdrA_6	FHEFKHOI_01450	2991	6989	7675	5637	1935	1949	1596
	hdrB_1	FHEFKHOI_00056	834	142	182	126	140	166	127
	hdrB_2	FHEFKHOI_01209	882	1323	1615	1262	1242	1391	1212
	hdrB_3	FHEFKHOI_01212	864	879	1058	805	842	930	789
	hdrB_4	FHEFKHOI_01449	894	1811	1840	1303	1677	1563	1234
	hdrC_1	FHEFKHOI_00055	498	163	171	136	270	261	231
	hdrC_2	FHEFKHOI_01210	534	796	1005	719	1234	1429	1141
	hdrC_3	FHEFKHOI_01213	675	1095	1071	793	1342	1205	995
	hdrC_4	FHEFKHOI_01448	603	1548	1573	1133	2125	1981	1591
	hdrD_1	FHEFKHOI_01231	1137	1060	1055	904	771	705	673
	hdrD_2	FHEFKHOI_01096	2808	1944	1745	1512	573	472	456

## Sheet: Table_S3_2_cycling_GoM-Arc1_E50
feature	product	locus tag	Blast Acc.	Query/Identity	Pfam hit	gene expression (Raw Read Count)			gene expression (RPKM)
						E50 replicate 1	E50 replicate 2	E50 replicate 3	E50 replicate 1	E50 replicate 2	E50 replicate 3
PilA	Pilus assembly protein PilA	BLFGPEAP_00140	ALG76135.1	99/76.04		1379	1277	1497	8404.1	3005.77	8732.74
PilZ	PilZ domain protein	BLFGPEAP_01527	WP_066062615.1	99/91.92	PF07238.14	61	73	52	806.71	372.86	658.25
PilN	Fimbrial assembly protein (PilN)	BLFGPEAP_00694	WP_066060775.1	99/99.46	PF05137.13	30	22.5	24	213.3	61.79	163.34
PilO	Pilus assembly protein, PilO	BLFGPEAP_00695	WP_066060777.1	91/96.74	PF04350.13	21.5	27	27	141.46	68.61	170.04
Peptidase A24	Peptidase A24	BLFGPEAP_02842	WP_066066088.1	99/99.60	PF06750.13	22	19	23.5	114.54	38.21	117.12
PilT_1	Type II/IV secretion system protein	BLFGPEAP_01751	WP_066063166.1	99/100	PF00437.20	91.5	98	108.5	335.2	138.66	380.46
PilT_2	Type II/IV secretion system protein	BLFGPEAP_01752	WP_066063169.1	99/97.94	PF00437.20	120	121	122.5	406.91	158.47	397.61
PilY	Type IV pilus biogenesis factor PilY1	BLFGPEAP_02214	WP_066064550.1	93/92.63	/	257	253.5	221	858.27	326.97	706.46
PilQ	Type IV pilus secretin family protein	BLFGPEAP_00698	WP_066060782.1	99/99.52	PF07660.14	218.5	222.5	239.5	697.97	274.51	732.31
PilM	Type IV pilus assembly protein PilM	BLFGPEAP_00693	WP_066060773.1	99/99.7	PF11104.8	64.5	49	46.5	259.27	76.07	178.91
PilP	Pilus assembly protein PilP	BLFGPEAP_00696	WP_066060780.1	98/96.27	PF11356.8"	12.5	13	13.5	121.55	48.82	125.66
Cytochrom_CIII	Cytochrome c3 family protein	BLFGPEAP_02625	WP_066065557.1	92/99.06	PF02085.16	1080.5	1392.5	1551.5	12425.5	6184.75	17078.2
Cytochrom_CIII	Cytochrome c3 family protein	BLFGPEAP_01457	WP_082757672.1	99/93.55	PF02085.16	244	267.5	290	2068.48	875.84	2353.22
Doubled CXXCH motif	Cytochrome C	BLFGPEAP_00630	WP_066060678.1	99/99.3	PF09699.10	216	206.5	265	991.85	366.23	1164.77
CDS	Cytochrome C	BLFGPEAP_00629	WP_066060676.1	99/98.87	/	160	136.5	182	792.49	261.12	862.88
Cytochrome_C554	Cytochrome C	BLFGPEAP_00497	WP_066060528.1	99/98.65	PF13435.6	32.5	42.5	35	288.46	145.69	297.35
Seven times multi-haem cytochrome CxxCH	Cytochrome C	BLFGPEAP_00215	WP_066060301.1	99/99.06	PF13447.6	81	106.5	82	251.46	127.69	243.66
Cytochrome_C554	Cytochrome c554 and c-prime	BLFGPEAP_02156	WP_066064408.1	99/98.66	PF13435.6	20	34.5	26.5	176.33	117.48	223.64
Cytochrome_C554	Cytochrome c554 and c-prime	BLFGPEAP_00212	AMM39990.1	99/98.65	PF13435.6	56	52.5	43	166.42	60.26	122.32
Cytochrom_CIII	Cytochrome c3 family protein	BLFGPEAP_00148	WP_066060250.1	99/98.82	PF02085.16	12.5	13.5	12.5	97.24	40.56	93.08
Cytochrome_C7	Cytochrome c7 c	BLFGPEAP_02028	WP_066064063.1	99/99.53	PF14522.6	35	33	17	71.76	26.13	33.36

## Sheet: Table_S3_3_cycling_HotSEEP1_E50
feature	product	locus tag	Blast Acc.	Query/Identity	gene expression (Raw Read Count)			gene expression (RPKM)
					E50 replicate 1	E50 replicate 2	E50 replicate 3	E50 replicate 1	E50 replicate 2	E50 replicate 3
CDS	Component of type IV pili like system	FHEFKHOI_01925	OKY78285.1	72/48	735.5	673.5	648	2941.6	2471.48	2651.71
Type IV pilin	Archaeal Type IV pilin, N-terminal	FHEFKHOI_01926	RLG22256.1	66/97.62	1001	1133	1177	4384.73	4553.63	5275.17
Type IV pilin like	archaeal flagellin N-terminal-like domain	FHEFKHOI_01927	AKG91488.1	76/44.44	2003	1830	2017	11760.7	9858.75	12117.4
CDS	Seven times multi-haem cytochrome CxxCH	FHEFKHOI_00175	RLG23344.1	84/99.48	2163.5	2806.5	2586.5	1309.31	1558.36	1601.58
CDS	Cytochrome c7 c	FHEFKHOI_00254	RLG28534.1	99/75.61	1712	1956.5	2486.5	376.45	394.73	559.43
CDS	Cytochrome c7 c	FHEFKHOI_00255	RLG27059.1	93/67.53	93.5	100	106	138.72	136.13	160.91
CDS	Cytochrome c7 c	FHEFKHOI_00256	RLG27059.1	99/83.36	414	429	532	173.1	164.58	227.6
CDS	Multiheme cytochrome	FHEFKHOI_00652	RCV63935.1	85/36.79	12860.5	15188	11416.5	14849.4	16090.6	13487.6
CDS	Multiheme cytochrome	FHEFKHOI_00653	RLG32678.1	93/40.27	4156.5	4666.5	3787.5	4881.01	5027.96	4550.78
CDS	Multiheme cytochrome	FHEFKHOI_00654	CBH37857.1	94/36.09	2304.5	2123.5	2625.5	2585.18	2185.68	3013.54
CDS	Multiheme cytochrome	FHEFKHOI_00655	CBH37857.1	93/36.51	450	510	448	535.27	556.61	545.24
CDS	Multiheme cytochrome	FHEFKHOI_00656	RJS71653.1	91/59.77	376.5	405	366.5	376.45	371.55	374.94
CDS	Cytochrome c7 c	FHEFKHOI_00657	OFV67846.1	99/62.59	500	565	513.5	328.53	340.62	345.22
CDS	Cytochrome c3	FHEFKHOI_01276	RLG25466.1	99/83.23	1645.5	1593.5	1244.5	1405.87	1249.16	1087.91
hdrC_1	heterodisulfide reductase subunit C	FHEFKHOI_00055	OFV67780.1	93/64.52	162.5	171	136	270.14	260.83	231.33
hdrB_1	heterodisulfide reductase subunit B	FHEFKHOI_00056	RLG25429.1	99/79.78	141.5	182	125.5	140.46	165.77	127.47
hdrA_1	heterodisulfide reductase subunit A	FHEFKHOI_00057	RLG28621.1	99/82.6	489	503.5	422	196.71	185.84	173.7
hdrA_2	heterodisulfide reductase subunit A	FHEFKHOI_01206	OYT63899.1	99/92.02	2822.5	3254	2810.5	1220.85	1291.41	1243.84
hdrA_3	heterodisulfide reductase subunit A	FHEFKHOI_01207	RLG28522.1	99/90.88	3825	3140.5	3310.5	1848.61	1392.62	1637.04
frhB	Coenzyme F420 hydrogenase/dehydrogenase, beta subunit	FHEFKHOI_01208	OYT63897.1	93/88.12	1841	2132.5	1735.5	1170.61	1244.14	1129.11
hdrB_2	heterodisulfide reductase subunit B	FHEFKHOI_01209	OYT63896.1	99/91.13	1323	1615	1261.5	1241.83	1390.89	1211.55
hdrC_2	heterodisulfide reductase subunit C	FHEFKHOI_01210	OYT63895.1	99/87.01	796	1004.5	719	1234.08	1428.89	1140.54
hdrA_4	heterodisulfide reductase subunit A	FHEFKHOI_01211	RLG28518.1	99/87.75	4974	5834	4681.5	1352.35	1455.35	1302.33
hdrB_3	heterodisulfide reductase subunit B	FHEFKHOI_01212	RLG27279.1	99/88.5	878.5	1057.5	805	841.78	929.73	789.23
hdrC_3	heterodisulfide reductase subunit C	FHEFKHOI_01213	PHP45350.1	99/91.19	1094.5	1070.5	793	1342.4	1204.68	995.16
fdhB	Formate dehydrogenase subunit beta	FHEFKHOI_01214	PHP45351.1	99/88.48	2491.5	2484.5	2041.5	1925.94	1762.14	1614.66
mvhD	methyl-viologen-reducing hydrogenase subunit delta	FHEFKHOI_01215	PHP45352.1	99/96.4	1062	1063.5	785.5	2093.37	1923.44	1584.23
hdrA_5	heterodisulfide reductase subunit A	FHEFKHOI_01257	RLG26695.1	98/85.6	374	364	352	136.7	122.07	131.64
hdrC_4	heterodisulfide reductase subunit C	FHEFKHOI_01448	RLG27168.1	98/80.3	1547.5	1572.5	1132.5	2124.63	1980.9	1590.9
hdrB_4	heterodisulfide reductase subunit B	FHEFKHOI_01449	RLG27169.1	96/75	1811	1840	1302.5	1677.07	1563.4	1234.13
hdrA_6	heterodisulfide reductase subunit A	FHEFKHOI_01450	RLG27183.1	98/82.96	6989	7674.5	5637	1934.5	1949.05	1596.44
mvhD	methyl-viologen-reducing hydrogenase subunit delta	FHEFKHOI_01451	RLG27170.1	99/95.04	727	788.5	621	1412.85	1405.99	1234.82
fdhB	Formate dehydrogenase subunit beta	FHEFKHOI_01452	RLG27171.1	99/81.94	1242	1585.5	1185	894.9	1048.18	873.62
fdhA	Formate dehydrogenase subunit alpha	FHEFKHOI_01453	RZB29402.1	99/76.42	1790.5	2085.5	1455	1074.15	1147.94	893.11
fqoA	NADH-quinone oxidoreductase subunit A	FHEFKHOI_00303	OYT63849.1	99/95.9	806	778	594.5	1808.34	1601.56	1364.73
fqoB	NADH-quinone oxidoreductase subunit B	FHEFKHOI_00304	OYT63851.1	80/92.98	3277	3364	2484	4265.7	4017.8	3308.39
fqoC	NADH-quinone oxidoreductase subunit C	FHEFKHOI_00305	OYT63848.1	99/85.63	2323	2267	1803	3663.2	3280.06	2909.1
fqoD	NADH-quinone oxidoreductase subunit D	FHEFKHOI_00306	OYT63847.1	99/93.73	1970	2317.5	1808	1477.3	1594.56	1387.24
fqoH	NADH-quinone oxidoreductase subunit H	FHEFKHOI_00307	OYT63850.1	93/93.2	2256	2428.5	2078.5	1724.57	1703.33	1625.71
fqoI	NADH-quinone oxidoreductase subunit I	FHEFKHOI_00308	OYT63846.1	99/86.47	752	825	636	1548.68	1558.9	1340.15
fqoJ	NADH-quinone oxidoreductase subunit J	FHEFKHOI_00309	OYT63845.1	98/92.78	639	660	449.5	1799.39	1705.24	1295.1
fqoK	NADH-quinone oxidoreductase subunit K	FHEFKHOI_00311	OYT63843.1	99/95	837.5	835.5	690.5	2288.3	2094.56	1930.38
fqoL	NADH-quinone oxidoreductase subunit L	FHEFKHOI_00312	OYT63842.1	99/94.88	3586.5	4066.5	3359	1532.1	1593.88	1468.18
fqoM	NADH-quinone oxidoreductase subunit M	FHEFKHOI_00313	RLG94132.1	96/94.57	3213	3701.5	3324	1794.87	1897.23	1899.92
fqoN	NADH-quinone oxidoreductase subunit N	FHEFKHOI_00314	PHP45820.1	99/90.39	4787	5175.5	4456	2695.98	2674.39	2567.73
fqoO	NADH-quinone oxidoreductase subunit O	FHEFKHOI_00315	PHP45821.1	99/87.72	171.5	262	181	411.54	576.86	444.41
fqoF	NADH-quinone oxidoreductase subunit F	FHEFKHOI_01017	OYT64219.1	99/90.3	2180.5	2101.5	1714	1617.57	1430.39	1300.97

## Sheet: Table_S3_4_GoM-Arc1_E50
locus tag	feature	length	direction	description	gene expression (Raw Read Count)			gene expression (RPKM)
					E50 replicate 1	E50 replicate 2	E50 replicate 3	E50 replicate 1	E50 replicate 2	E50 replicate 3
FHEFKHOI_00001	CDS	192	reverse	hypothetical protein	36.5	34	58	157.38	134.51	255.89
FHEFKHOI_00002	CDS	249	reverse	DDE superfamily endonuclease	13	18	23.5	43.22	54.91	79.94
FHEFKHOI_00003	CDS	177	reverse	hypothetical protein	11	12.5	9.5	51.45	53.64	45.46
FHEFKHOI_00004	CDS	303	reverse	hypothetical protein	46	37.5	36.5	125.69	94.01	102.04
FHEFKHOI_00005	CDS	318	forward	Putative heavy-metal-binding protein	430.5	445	387.5	1120.77	1062.97	1032.21
FHEFKHOI_00006	pqqE_1	1419	reverse	Coenzyme PQQ synthesis protein E	850.5	921	884.5	496.21	493.02	528
FHEFKHOI_00007	fen	1014	forward	Flap endonuclease 1	239	212.5	195.5	195.13	159.19	163.32
FHEFKHOI_00008	CDS	402	forward	hypothetical protein	47	37	35.5	96.79	69.91	74.8
FHEFKHOI_00009	CDS	594	forward	Dinitrogenase iron-molybdenum cofactor	609	642.5	531	848.79	821.63	757.23
FHEFKHOI_00010	CDS	282	forward	hypothetical protein	1613	1598	1358.5	4735.39	4304.45	4080.68
FHEFKHOI_00011	CDS	453	forward	S-adenosyl-L-methionine-binding protein	59	73	58	107.83	122.41	108.46
FHEFKHOI_00012	CDS	360	forward	Dinitrogenase iron-molybdenum cofactor	55.5	57	61	127.63	120.27	143.53
FHEFKHOI_00013	CDS	870	forward	Iron-sulfur cluster carrier protein	109.5	123.5	102	104.2	107.83	99.31
FHEFKHOI_00014	CDS	777	forward	Radical SAM superfamily protein	82.5	73	73.5	87.9	71.37	80.13
FHEFKHOI_00015	CDS	3351	reverse	hypothetical protein	15956.5	20089.5	19858	3942.16	4553.91	5019.76
FHEFKHOI_00017	CDS	1290	forward	Tripartite tricarboxylate transporter TctA family protein	131	102	131.5	84.07	60.06	86.35
FHEFKHOI_00018	CDS	390	reverse	hypothetical protein	39.5	49.5	50	83.85	96.41	108.6
FHEFKHOI_00019	fadA	1164	reverse	3-ketoacyl-CoA thiolase	279.5	311	325	198.79	202.95	236.51
FHEFKHOI_00020	hmgB	1044	reverse	Hydroxymethylglutaryl-CoA synthase	197.5	238	219	156.62	173.17	177.69
FHEFKHOI_00021	CDS	696	reverse	hypothetical protein	218.5	208.5	174.5	259.9	227.56	212.38
FHEFKHOI_00022	samp3_1	276	forward	Small archaeal modifier protein 3	126	126	132	377.95	346.78	405.12
FHEFKHOI_00023	CDS	141	forward	hypothetical protein	18.17	10.83	11.33	106.67	58.36	68.09
FHEFKHOI_00024	CDS	159	forward	hypothetical protein	33.67	25.83	42.33	175.3	123.42	225.53
FHEFKHOI_00025	CDS	468	forward	hypothetical protein	57.17	64.33	71.33	101.13	104.42	129.11
FHEFKHOI_00026	secY	1464	reverse	Protein translocase subunit SecY	1283	1336	1410	725.53	693.19	815.83
FHEFKHOI_00027	CDS	432	reverse	50S ribosomal protein L15	265.5	280	285.5	508.81	492.34	559.81
FHEFKHOI_00028	CDS	462	reverse	50S ribosomal protein L30	184.5	214.5	170.5	330.62	352.68	312.61
FHEFKHOI_00029	rps5	660	reverse	30S ribosomal protein S5	364	345.5	300.5	456.59	397.64	385.68
FHEFKHOI_00030	CDS	522	reverse	50S ribosomal protein L18	205	224.5	183.5	325.13	326.69	297.77
FHEFKHOI_00031	CDS	447	reverse	50S ribosomal protein L19e	223	264.5	195.5	413.02	449.48	370.48
FHEFKHOI_00032	CDS	393	reverse	50S ribosomal protein L32e	289.5	337	252.5	609.86	651.37	544.24
FHEFKHOI_00033	rpl6	531	reverse	50S ribosomal protein L6	223	239	206.5	347.68	341.9	329.42
FHEFKHOI_00034	rps8	390	reverse	30S ribosomal protein S8	167.5	159	135.5	355.57	309.69	294.3
FHEFKHOI_00035	rpl5	522	reverse	50S ribosomal protein L5	250	217	163.5	396.5	315.78	265.32
FHEFKHOI_00036	rps4e	708	reverse	30S ribosomal protein S4e	987.5	810.5	758	1154.71	869.58	906.9
FHEFKHOI_00037	CDS	363	reverse	50S ribosomal protein L24	983	877.5	761	2241.91	1836.24	1775.82
FHEFKHOI_00038	CDS	399	reverse	50S ribosomal protein L14	577	543.5	475	1197.22	1034.7	1008.42
FHEFKHOI_00039	CDS	327	reverse	30S ribosomal protein S17	236.5	213.5	177	598.76	495.95	458.51
FHEFKHOI_00040	rnp1	318	reverse	Ribonuclease P protein component 1	129	141	121	335.84	336.81	322.31
FHEFKHOI_00041	CDS	195	reverse	50S ribosomal protein L29	161.5	143	149	685.66	557.05	647.25
FHEFKHOI_00042	CDS	876	reverse	hypothetical protein	419	452.5	373.5	395.99	392.38	361.17
FHEFKHOI_00043	CDS	450	reverse	50S ribosomal protein L22	273.5	279	204.5	503.17	470.96	384.95
FHEFKHOI_00044	CDS	411	reverse	30S ribosomal protein S19	220	218.5	172.5	443.15	403.83	355.52
FHEFKHOI_00045	rpl2	717	reverse	50S ribosomal protein L2	1079.5	1032.5	885.5	1246.45	1093.86	1046.14
FHEFKHOI_00046	CDS	252	reverse	50S ribosomal protein L23	107	87.5	68.5	351.52	263.75	230.26
FHEFKHOI_00047	rpl4	759	reverse	50S ribosomal protein L4	321	268	216	350.13	268.21	241.06
FHEFKHOI_00048	rpl3	1014	reverse	50S ribosomal protein L3	678.5	538	500	553.97	403.03	417.69
FHEFKHOI_00049	CDS	1938	forward	PAS fold protein	1268.5	1273	1207.5	541.89	498.96	527.78
FHEFKHOI_00050	CDS	501	reverse	Putative small multi-drug export protein	268.5	252.5	234.5	443.69	382.84	396.49
FHEFKHOI_00051	rfcS	957	reverse	Replication factor C small subunit	217	167.5	157	187.72	132.95	138.97
FHEFKHOI_00052	pqqE_2	1023	forward	Coenzyme PQQ synthesis protein E	292.5	241	210.5	236.71	178.95	174.3
FHEFKHOI_00053	CDS	861	forward	hypothetical protein	278	201	170	267.31	177.33	167.25
FHEFKHOI_00054	nadA_1	1071	forward	Quinolinate synthase A	411.5	390	311	318.09	276.61	245.98
FHEFKHOI_00055	hdrC_1	498	forward	heterodisulfide reductase subunit C	162.5	171	136	270.14	260.83	231.33
FHEFKHOI_00056	hdrB_1	834	forward	CoB--CoM heterodisulfide reductase subunit B	141.5	182	125.5	140.46	165.77	127.47
FHEFKHOI_00057	hdrA_1	2058	forward	heterodisulfide reductase subunit A	489	503.5	422	196.71	185.84	173.7
FHEFKHOI_00058	CDS	1056	reverse	Homoserine dehydrogenase	453.5	430	364.5	355.54	309.31	292.39
FHEFKHOI_00059	CDS	501	reverse	hypothetical protein	104.5	104.5	71.5	172.68	158.44	120.89
FHEFKHOI_00060	CDS	738	forward	PAC2 family protein	393.5	383	315	441.43	394.21	361.56
FHEFKHOI_00061	CDS	825	forward	tRNAHis guanylyltransferase	165.5	181	147	166.08	166.65	150.93
FHEFKHOI_00062	CDS	504	reverse	Winged helix-turn-helix DNA-binding protein	22	25	17	36.14	37.68	28.57
FHEFKHOI_00063	fsr	1926	forward	Coenzyme F420-dependent sulfite reductase	1174.5	1240.5	1037.5	504.86	489.25	456.3
FHEFKHOI_00064	mqnD	834	forward	1,4-dihydroxy-6-naphtoate synthase	435	457.5	392.5	431.81	416.69	398.65
FHEFKHOI_00065	thiL_1	1011	forward	Thiamine-monophosphate kinase	434.5	428.5	342	355.8	321.95	286.55
FHEFKHOI_00066	ubiA_1	888	forward	4-hydroxybenzoate octaprenyltransferase	26.5	44.5	33.5	24.71	38.07	31.96
FHEFKHOI_00067	CDS	369	reverse	hypothetical protein	30	46.5	34	67.31	95.72	78.05
FHEFKHOI_00068	CDS	294	reverse	hypothetical protein	61.5	54.5	39	173.18	140.81	112.37
FHEFKHOI_00069	hisB	627	reverse	Imidazoleglycerol-phosphate dehydratase	201	215	201.5	265.4	260.47	272.23
FHEFKHOI_00070	CDS	1581	forward	hypothetical protein	438	373	321	229.36	179.21	171.99
FHEFKHOI_00071	CDS	951	forward	hypothetical protein	61.5	54.5	71.5	53.54	43.53	63.69
FHEFKHOI_00072	CDS	678	reverse	PD-(D/E)XK nuclease superfamily protein	21	11.5	15.5	25.64	12.88	19.37
FHEFKHOI_00073	CDS	249	reverse	DDE superfamily endonuclease	9.5	13	12.5	31.59	39.66	42.52
FHEFKHOI_00074	CDS	252	reverse	hypothetical protein	29.5	21	28	96.92	63.3	94.12
FHEFKHOI_00075	CDS	489	reverse	Homeodomain-like domain protein	123	100	100	208.24	155.34	173.23
FHEFKHOI_00076	CDS	294	reverse	hypothetical protein	37.5	38.5	34.5	105.6	99.47	99.4
FHEFKHOI_00077	hemL	1275	reverse	Glutamate-1-semialdehyde 2,1-aminomutase	667.5	768.5	853.5	433.42	457.85	567.04
FHEFKHOI_00078	CDS	282	reverse	hypothetical protein	1091.5	919	1069.5	3204.39	2475.46	3212.58
FHEFKHOI_00079	lig	1680	reverse	DNA ligase	181.5	193	191	89.44	87.26	96.3
FHEFKHOI_00080	CDS	585	reverse	hypothetical protein	38	36	26.5	53.78	46.75	38.37
FHEFKHOI_00081	nfi	681	reverse	Endonuclease V	73.5	81	57.5	89.35	90.35	71.52
FHEFKHOI_00082	CDS	198	reverse	hypothetical protein	3	3	3	12.54	11.51	12.83
FHEFKHOI_00083	CDS	261	reverse	hypothetical protein	3.5	10.5	4	11.1	30.56	12.98
FHEFKHOI_00084	CDS	150	reverse	hypothetical protein	2.5	2.5	3	13.8	12.66	16.94
FHEFKHOI_00085	uvrC	1551	reverse	UvrABC system protein C	97.5	71.5	63	52.04	35.02	34.41
FHEFKHOI_00086	uvrA	2802	reverse	UvrABC system protein A	200.5	242.5	206	59.24	65.74	62.28
FHEFKHOI_00087	purM	1008	forward	Phosphoribosylformylglycinamidine cyclo-ligase	679	661	551	557.67	498.12	463.03
FHEFKHOI_00088	CDS	438	forward	hypothetical protein	66	47	56	124.75	81.51	108.3
FHEFKHOI_00089	CDS	144	forward	hypothetical protein	13	11	9	74.74	58.03	52.94
FHEFKHOI_00090	CDS	129	reverse	hypothetical protein	2.5	10	5.5	16.04	58.88	36.12
FHEFKHOI_00091	CDS	684	reverse	Transposase DDE domain protein	76.5	81	69.5	92.59	89.95	86.07
FHEFKHOI_00092	CDS	276	forward	hypothetical protein	25	19	38	74.99	52.29	116.63
FHEFKHOI_00093	CDS	372	forward	hypothetical protein	11	13	15	24.48	26.55	34.16
FHEFKHOI_00094	CDS	213	forward	hypothetical protein	18	16	12	69.96	57.06	47.72
FHEFKHOI_00095	aroB'	1128	reverse	3-dehydroquinate synthase	135	184.5	183.5	99.08	124.24	137.8
FHEFKHOI_00096	aroA'	801	reverse	2-amino-3,7-dideoxy-D-threo-hept-6-ulosonate synthase	188	230.5	224.5	194.31	218.59	237.41
FHEFKHOI_00098	queC	675	reverse	7-cyano-7-deazaguanine synthase	117	92	108	143.5	103.53	135.53
FHEFKHOI_00099	CDS	141	forward	hypothetical protein	5	2.5	6.5	29.36	13.47	39.05
FHEFKHOI_00100	CDS	156	forward	hypothetical protein	7	6.5	7.5	37.15	31.65	40.72
FHEFKHOI_00101	CDS	525	reverse	Homeodomain-like domain protein	22	9	35	34.69	13.02	56.47
FHEFKHOI_00102	CDS	114	reverse	hypothetical protein	25	18	13	181.55	119.94	96.6
FHEFKHOI_00103	CDS	363	reverse	hypothetical protein	21	12	20	47.89	25.11	46.67
FHEFKHOI_00104	CDS	1059	reverse	Transposase DDE domain protein	75	41	44	58.63	29.41	35.19
FHEFKHOI_00105	CDS	240	forward	hypothetical protein	23	13.5	16.5	79.34	42.73	58.24
FHEFKHOI_00106	CDS	219	forward	DDE superfamily endonuclease	12	12.5	9.5	45.36	43.36	36.75
FHEFKHOI_00107	CDS	243	reverse	hypothetical protein	6	7	7	20.44	21.88	24.4
FHEFKHOI_00108	CDS	321	reverse	hypothetical protein	10	12	8	25.79	28.4	21.11
FHEFKHOI_00109	arnC_1	696	forward	Undecaprenyl-phosphate 4-deoxy-4-formamido-L-arabinose transferase	304.5	217	305	362.2	236.83	371.2
FHEFKHOI_00110	CDS	1251	forward	Polysaccharide biosynthesis protein	251.5	164	191	166.44	99.58	129.33
FHEFKHOI_00111	CDS	555	forward	Cupin domain protein	120	111.5	112.5	179	152.61	171.7
FHEFKHOI_00112	CDS	693	reverse	hypothetical protein	49.5	61	62.5	59.13	66.86	76.4
FHEFKHOI_00113	priS	1143	reverse	DNA primase small subunit PriS	97.5	93.5	76	70.62	62.14	56.32
FHEFKHOI_00114	CDS	171	reverse	Sec61beta family protein	2488	2010.5	2055	12045.5	8930.95	10179.8
FHEFKHOI_00115	cfbC	834	reverse	Ni-sirohydrochlorin a,c-diamide reductive cyclase complex, component CfbC	383	405.5	338	380.19	369.33	343.3
FHEFKHOI_00116	CDS	450	forward	hypothetical protein	174.5	165	127	321.04	278.52	239.06
FHEFKHOI_00117	CDS	342	forward	hypothetical protein	35.5	37.5	38	85.94	83.29	94.12
FHEFKHOI_00118	CDS	162	forward	hypothetical protein	14.5	16.5	15.5	74.1	77.37	81.05
FHEFKHOI_00119	CDS	1170	forward	hypothetical protein	123	155.5	145.5	87.03	100.96	105.34
FHEFKHOI_00120	CDS	402	forward	hypothetical protein	68	87.5	74.5	140.04	165.34	156.98
FHEFKHOI_00121	CDS	126	forward	hypothetical protein	88.5	90	64.5	581.49	542.58	433.62
FHEFKHOI_00122	CDS	165	forward	hypothetical protein	3	6	6	15.05	27.62	30.8
FHEFKHOI_00123	miaB	1263	reverse	tRNA-2-methylthio-N(6)-dimethylallyladenosine synthase	349	336.5	315	228.77	202.38	211.27
FHEFKHOI_00124	tadA	420	reverse	tRNA-specific adenosine deaminase	241	266	247.5	475.05	481.09	499.17
FHEFKHOI_00125	ef1b	270	reverse	Elongation factor 1-beta	223.5	206	221	685.31	579.55	693.35
FHEFKHOI_00126	CDS	213	forward	hypothetical protein	50.5	51	44.5	196.28	181.88	176.97
FHEFKHOI_00127	CDS	831	forward	Asparagine synthase	762	672	589.5	759.15	614.27	600.9
FHEFKHOI_00128	carS	525	reverse	CDP-archaeol synthase	47.5	45	34	74.9	65.11	54.86
FHEFKHOI_00129	CDS	1197	reverse	HD domain protein	275.5	217.5	211.5	190.55	138.02	149.67
FHEFKHOI_00130	CDS	231	reverse	Universal stress protein	40	30	33	143.36	98.65	121.01
FHEFKHOI_00131	glnA_1	273	reverse	Glutamine synthetase	154	197.5	145.5	467.01	549.53	451.46
FHEFKHOI_00132	CDS	279	reverse	Glutamine synthetase, catalytic domain	188.5	172.5	175.5	559.34	469.65	532.84
FHEFKHOI_00133	glnA_2	366	reverse	Glutamine synthetase	344	301	276.5	778.12	624.71	639.94
FHEFKHOI_00134	glnA_3	402	reverse	Glutamine synthetase	398.5	304	280.5	820.68	574.43	591.06
FHEFKHOI_00136	rps6e	429	reverse	30S ribosomal protein S6e	353.5	358.5	286	682.19	634.78	564.72
FHEFKHOI_00137	tgtA_1	495	reverse	tRNA-guanine(15) transglycosylase	94.5	81.5	85	158.05	125.07	145.46
FHEFKHOI_00139	CDS	2022	forward	hypothetical protein	215.5	211	218	88.23	79.27	91.33
FHEFKHOI_00140	CDS	183	forward	hypothetical protein	14.5	17	9.5	65.6	70.56	43.97
FHEFKHOI_00141	CDS	984	reverse	hypothetical protein	40.5	44.5	39.5	34.07	34.35	34
FHEFKHOI_00142	CDS	1017	reverse	hypothetical protein	39.5	46.5	45	32.15	34.73	37.48
FHEFKHOI_00143	CDS	252	forward	hypothetical protein	10	9	7	32.85	27.13	23.53
FHEFKHOI_00144	purA	1290	reverse	Adenylosuccinate synthetase	169	185	179	108.46	108.94	117.54
FHEFKHOI_00145	thi4	822	reverse	Thiamine thiazole synthase	137	122	108	137.98	112.74	111.29
FHEFKHOI_00146	CDS	300	forward	Transposase DDE domain protein	37	46	33	102.11	116.47	93.18
FHEFKHOI_00147	CDS	234	reverse	hypothetical protein	108.5	92	108.5	383.87	298.65	392.77
FHEFKHOI_00148	CDS	279	reverse	hypothetical protein	56.5	27	56.5	167.65	73.51	171.54
FHEFKHOI_00149	CDS	5331	forward	Doubled CXXCH motif (Paired_CXXCH_1)	1760.5	1833	1577	273.4	261.18	250.58
FHEFKHOI_00150	argG	1182	reverse	Argininosuccinate synthase	414.5	384	359.5	290.32	246.78	257.63
FHEFKHOI_00151	kdpB_1	2715	reverse	Potassium-transporting ATPase ATP-binding subunit	498	507.5	474	151.86	141.99	147.89
FHEFKHOI_00152	tpsp	1431	reverse	Bifunctional trehalose-6-phosphate synthase/phosphatase	587.5	537	490	339.89	285.05	290.05
FHEFKHOI_00153	CDS	381	reverse	hypothetical protein	85.5	98.5	78	185.79	196.38	173.42
FHEFKHOI_00154	pan	1290	reverse	Proteasome-activating nucleotidase	955	820	726.5	612.89	482.85	477.05
FHEFKHOI_00155	rtc	996	forward	RNA 3'-terminal phosphate cyclase	246	238.5	217	204.48	181.89	184.55
FHEFKHOI_00156	kptA	663	reverse	putative RNA 2'-phosphotransferase	244	231.5	222	304.68	265.23	283.64
FHEFKHOI_00157	lon	1887	forward	Lon protease	877.5	898.5	872	384.99	361.69	391.44
FHEFKHOI_00158	CDS	1266	reverse	hypothetical protein	205.5	179.5	162.5	134.38	107.7	108.73
FHEFKHOI_00159	CDS	405	reverse	hypothetical protein	70.5	68	55.5	144.11	127.54	116.08
FHEFKHOI_00160	gatD	1266	reverse	Glutamyl-tRNA(Gln) amidotransferase subunit D	331.5	456	400	216.78	273.6	267.64
FHEFKHOI_00161	CDS	1143	reverse	Aromatic-amino-acid aminotransferase 2	780.5	786.5	709.5	565.32	522.69	525.81
FHEFKHOI_00162	ribH	411	reverse	6,7-dimethyl-8-ribityllumazine synthase	262.5	282	280.5	528.76	521.19	578.11
FHEFKHOI_00163	CDS	531	reverse	putative BCR,	463	420.5	372	721.87	601.54	593.43
FHEFKHOI_00164	CDS	312	reverse	30S ribosomal protein S10	472.5	453	419	1253.77	1102.89	1137.58
FHEFKHOI_00165	tuf	1272	reverse	Elongation factor 1-alpha	1857.5	1866	1583.5	1208.96	1114.33	1054.52
FHEFKHOI_00166	ubiE_1	660	reverse	Ubiquinone/menaquinone biosynthesis C-methyltransferase UbiE	133	168.5	109	166.83	193.93	139.9
FHEFKHOI_00167	CDS	1275	reverse	hypothetical protein	548	492.5	419.5	355.83	293.42	278.7
FHEFKHOI_00168	ppaC_1	1530	forward	manganese-dependent inorganic pyrophosphatase	1739	1560.5	1560.5	940.98	774.75	863.96
FHEFKHOI_00169	pqqE_3	978	forward	Coenzyme PQQ synthesis protein E	2189	2131.5	1824	1853.01	1655.53	1579.82
FHEFKHOI_00170	CDS	819	forward	hypothetical protein	575	587	512.5	581.24	544.43	530.07
FHEFKHOI_00171	CDS	450	forward	hypothetical protein	97	92	74	178.46	155.3	139.3
FHEFKHOI_00172	CDS	579	reverse	Winged helix-turn-helix DNA-binding protein	34	27	21	48.62	35.42	30.72
FHEFKHOI_00173	CDS	672	forward	Nitrite and sulphite reductase 4Fe-4S domain protein	96	97	90	118.27	109.65	113.45
FHEFKHOI_00174	CDS	327	forward	putative protein	99.5	100.5	84	251.91	233.46	217.6
FHEFKHOI_00175	CDS	1368	forward	Seven times multi-haem cytochrome CxxCH	2163.5	2806.5	2586.5	1309.31	1558.36	1601.58
FHEFKHOI_00176	cbiB	990	reverse	Cobalamin biosynthesis protein CbiB	105.5	105.5	84	88.22	80.95	71.87
FHEFKHOI_00177	hisC_1	1473	reverse	Histidinol-phosphate aminotransferase	690.5	538.5	435.5	388.09	277.7	250.44
FHEFKHOI_00178	CDS	105	forward	hypothetical protein	26	17	21	205	122.98	169.42
FHEFKHOI_00179	CDS	2406	forward	N-6 DNA Methylase	163	142	126	56.09	44.83	44.36
FHEFKHOI_00180	CDS	1332	forward	Type-1 restriction enzyme MjaXIP specificity protein	48	48	26	29.83	27.37	16.53
FHEFKHOI_00181	CDS	381	forward	hypothetical protein	35	25	18	76.05	49.84	40.02
FHEFKHOI_00182	CDS	168	forward	hypothetical protein	14	11	14.5	68.99	49.74	73.11
FHEFKHOI_00183	CDS	2100	forward	hypothetical protein	186	158	170	73.33	57.15	68.57
FHEFKHOI_00184	CDS	702	forward	hypothetical protein	49	56	36.5	57.79	60.6	44.04
FHEFKHOI_00185	mshA_1	1119	reverse	D-inositol-3-phosphate glycosyltransferase	143	143	132	105.8	97.07	99.92
FHEFKHOI_00186	CDS	1134	reverse	Glycosyl transferase family 2	389	360	334	283.99	241.15	249.49
FHEFKHOI_00188	CDS	783	reverse	hypothetical protein	40.5	16	40.5	42.82	15.52	43.81
FHEFKHOI_00189	CDS	189	reverse	hypothetical protein	13.5	31	9	59.13	124.59	40.34
FHEFKHOI_00190	CDS	459	reverse	Bifunctional nuclease	689	568	556.5	1242.73	939.99	1027.01
FHEFKHOI_00191	gatE	1881	forward	Glutamyl-tRNA(Gln) amidotransferase subunit E	1041.5	1014	950.5	458.4	409.49	428.04
FHEFKHOI_00192	CDS	942	forward	2-hydroxyglutaryl-CoA dehydratase, D-component	277.5	287.5	311	243.88	231.83	279.66
FHEFKHOI_00193	CDS	708	forward	BadF/BadG/BcrA/BcrD ATPase family protein	167.5	168.5	178	195.86	180.78	212.97
FHEFKHOI_00194	CDS	375	forward	putative metalloprotease	27.5	28.5	38.5	60.71	57.73	86.97
FHEFKHOI_00195	CDS	672	forward	hypothetical protein	68	50	54	83.77	56.52	68.07
FHEFKHOI_00196	CDS	402	reverse	hypothetical protein	30	28.5	41.5	61.78	53.85	87.45
FHEFKHOI_00197	CDS	93	reverse	hypothetical protein	32	22	32.5	284.86	179.69	296.02
FHEFKHOI_00198	CDS	522	forward	DDE domain protein	58	18	63	91.99	26.19	102.23
FHEFKHOI_00199	CDS	945	forward	ATPase family associated with various cellular activities (AAA)	93	107	105	81.47	86.01	94.12
FHEFKHOI_00200	CDS	297	reverse	hypothetical protein	33	25	43	91.99	63.94	122.64
FHEFKHOI_00201	CDS	2739	forward	hypothetical protein	2198	2530.5	1733	664.36	701.78	535.96
FHEFKHOI_00202	CDS	528	forward	hypothetical protein	58.5	62.5	43.5	91.73	89.92	69.79
FHEFKHOI_00203	CDS	639	forward	hypothetical protein	288.5	310	229.5	373.78	368.51	304.23
FHEFKHOI_00204	CDS	2592	forward	hypothetical protein	3437	4785	2530	1097.78	1402.29	826.81
FHEFKHOI_00205	CDS	459	reverse	PIN domain protein	72	64.5	48	129.86	106.74	88.58
FHEFKHOI_00206	CDS	240	reverse	hypothetical protein	87.5	85	71	301.83	269.03	250.59
FHEFKHOI_00207	CDS	1035	forward	hypothetical protein	131	116	99	104.79	85.13	81.02
FHEFKHOI_00208	CDS	813	forward	Cohesin domain protein	108.5	124.5	120.5	110.49	116.32	125.55
FHEFKHOI_00209	CDS	1032	forward	Cohesin domain protein	73.5	64	63	58.96	47.11	51.71
FHEFKHOI_00210	CDS	1881	forward	Cohesin domain protein	701.5	715	597.5	308.75	288.74	269.07
FHEFKHOI_00211	CDS	948	forward	Beta-ribofuranosylaminobenzene 5'-phosphate synthase	297.5	245	285.5	259.81	196.31	255.11
FHEFKHOI_00212	mqnB	672	reverse	Futalosine hydrolase	162.5	154	173.5	200.2	174.08	218.7
FHEFKHOI_00213	CDS	516	forward	hypothetical protein	96.5	90.5	108.5	154.83	133.23	178.12
FHEFKHOI_00214	aglB	2622	reverse	Dolichyl-monophosphooligosaccharide--protein glycotransferase AglB	654.5	749.5	745	206.66	217.13	240.68
FHEFKHOI_00215	thrS	1875	reverse	Threonine--tRNA ligase	897.5	829.5	775.5	396.28	336.05	350.35
FHEFKHOI_00216	CDS	648	reverse	MarC family integral membrane protein	38.5	29.5	35	49.19	34.58	45.75
FHEFKHOI_00217	atpH	330	forward	V-type ATP synthase subunit H	1097.5	1166	787.5	2753.35	2683.95	2021.43
FHEFKHOI_00218	atpI	1956	forward	V-type ATP synthase subunit I	6896	6458.5	5234	2918.77	2508.14	2266.66
FHEFKHOI_00219	atpK	228	forward	V-type ATP synthase subunit K	922.5	1109.5	856.5	3349.67	3696.43	3182.1
FHEFKHOI_00220	atpE	564	forward	V-type ATP synthase subunit E	2068.5	2536.5	1910	3036.32	3416.22	2868.64
FHEFKHOI_00221	atpC	1029	forward	V-type ATP synthase subunit C	1779	2194.5	1682	1431.3	1619.98	1384.63
FHEFKHOI_00222	atpF	300	forward	V-type ATP synthase subunit F	447	533	415	1233.55	1349.57	1171.79
FHEFKHOI_00223	atpA	1737	forward	V-type ATP synthase alpha chain	5767.5	6860	5627.5	2748.9	2999.95	2744.34
FHEFKHOI_00224	atpB	1443	forward	V-type ATP synthase beta chain	3661.5	4547.5	3682	2100.7	2393.85	2161.42
FHEFKHOI_00225	atpD	627	forward	V-type ATP synthase subunit D	2866.5	2990.5	2170.5	3784.91	3622.98	2932.34
FHEFKHOI_00226	CDS	2340	forward	ATP-binding protein	9	13	16	3.18	4.22	5.79
FHEFKHOI_00227	CDS	564	forward	hypothetical protein	84	86	58	123.3	115.83	87.11
FHEFKHOI_00228	CDS	186	forward	hypothetical protein	18	9	7.5	80.12	36.76	34.16
FHEFKHOI_00229	CDS	288	reverse	hypothetical protein	19.5	12	16.5	56.05	31.65	48.53
FHEFKHOI_00230	CDS	141	reverse	hypothetical protein	17.5	14	18	102.75	75.42	108.14
FHEFKHOI_00231	CDS	393	forward	hypothetical protein	285.5	261	246.5	601.43	504.47	531.31
FHEFKHOI_00232	smc	3525	forward	Chromosome partition protein Smc	436	462.5	393.5	102.4	99.66	94.56
FHEFKHOI_00233	pdxT	606	forward	Pyridoxal 5'-phosphate synthase subunit PdxT	1134.5	1162.5	1086	1549.9	1457.17	1518.03
FHEFKHOI_00234	CDS	744	reverse	4-phosphopantoate--beta-alanine ligase	82	93.5	78.5	91.25	95.46	89.38
FHEFKHOI_00235	CDS	573	reverse	KEOPS complex subunit Bud32	542	494	488.5	783.1	654.88	722.16
FHEFKHOI_00236	CDS	834	reverse	Delta-aminolevulinic acid dehydratase	592	548.5	483	587.66	499.57	490.57
FHEFKHOI_00237	CDS	441	reverse	Carboxymuconolactone decarboxylase family protein	210	196	145	394.23	337.6	278.52
FHEFKHOI_00238	thrC_1	1260	forward	Threonine synthase	284	482	373.5	186.6	290.58	251.1
FHEFKHOI_00239	samp3_2	279	forward	Small archaeal modifier protein 3	40	91	57	118.69	247.76	173.06
FHEFKHOI_00240	CDS	510	forward	hypothetical protein	1094.5	1126.5	823.5	1776.71	1677.84	1367.78
FHEFKHOI_00241	CDS	822	reverse	hypothetical protein	627	582.5	491.5	631.49	538.29	506.49
FHEFKHOI_00242	CDS	840	reverse	Transmembrane exosortase (Exosortase_EpsH)	126.5	117.5	131.5	124.68	106.25	132.61
FHEFKHOI_00243	CDS	501	reverse	hypothetical protein	1281	1162.5	992	2116.81	1762.56	1677.24
FHEFKHOI_00244	CDS	753	forward	CAAX protease self-immunity	82	75	85.5	90.15	75.66	96.18
FHEFKHOI_00245	CDS	231	reverse	hypothetical protein	156.5	115	129.5	560.88	378.16	474.88
FHEFKHOI_00246	thrC_2	1221	reverse	Threonine synthase	1109.5	1112	933	752.29	691.8	647.27
FHEFKHOI_00247	patS	819	forward	Soluble P-type ATPase-like phosphatase	204.5	185	150.5	206.72	171.58	155.66
FHEFKHOI_00248	CDS	423	forward	Putative nickel-responsive regulator	537.5	503	406	1051.98	903.27	813.03
FHEFKHOI_00249	aglJ_1	918	reverse	Glycosyltransferase AglJ	298.5	275.5	203	269.2	227.97	187.32
FHEFKHOI_00250	pdxS	891	reverse	Pyridoxal 5'-phosphate synthase subunit PdxS	737.5	613.5	583.5	685.26	523.03	554.73
FHEFKHOI_00251	CDS	660	forward	hypothetical protein	1603	1354	1680	2010.76	1558.35	2156.19
FHEFKHOI_00252	CDS	771	forward	Peptidase S24-like protein	247.5	208	274.5	265.76	204.93	301.59
FHEFKHOI_00253	CDS	1038	forward	hypothetical protein	410	363.5	416	327.01	266.01	339.48
FHEFKHOI_00254	Cytochrome c7 c	3765	forward	Cytochrome c7 c	1712	1956.5	2486.5	376.45	394.73	559.43
FHEFKHOI_00255	Cytochrome c7 c	558	forward	hypothetical protein	93.5	100	106	138.72	136.13	160.91
FHEFKHOI_00256	Cytochrome c7 c	1980	forward	Cytochrome c7 c	414	429	532	173.1	164.58	227.6
FHEFKHOI_00257	CDS	1857	forward	Cytochrome C assembly protein	207.5	188.5	236	92.51	77.11	107.65
FHEFKHOI_00258	CDS	582	reverse	hypothetical protein	384.5	314	338.5	546.95	409.82	492.67
FHEFKHOI_00259	CDS	1740	forward	Vitamin B12-dependent ribonucleoside-diphosphate reductase	328	361.5	354	156.06	157.82	172.34
FHEFKHOI_00260	mfnE	615	reverse	[5-(aminomethyl)furan-3-yl]methyl phosphate kinase	44	47	29.5	59.23	58.05	40.63
FHEFKHOI_00261	rnj_1	1344	forward	Ribonuclease J	1115.5	1092.5	970.5	687.13	617.46	611.67
FHEFKHOI_00262	idsA3	978	forward	Geranylfarnesyl diphosphate synthase	391	373.5	337.5	330.99	290.1	292.32
FHEFKHOI_00263	CDS	465	forward	Methyltransferase domain protein	116.5	92	89	207.42	150.29	162.13
FHEFKHOI_00264	CDS	219	forward	Transposase IS200 like protein	18	13	17	68.05	45.09	65.75
FHEFKHOI_00265	CDS	216	reverse	hypothetical protein	1	6	3	3.83	21.1	11.76
FHEFKHOI_00266	CDS	261	reverse	hypothetical protein	5	8.5	3.5	15.86	24.74	11.36
FHEFKHOI_00267	CDS	150	reverse	hypothetical protein	4	4.5	2.5	22.08	22.79	14.12
FHEFKHOI_00268	CDS	603	forward	hypothetical protein	54.5	50	44	74.83	62.99	61.81
FHEFKHOI_00269	CDS	1821	forward	putative KH and PIN-domain containing protein	299	255	223.5	135.94	106.37	103.97
FHEFKHOI_00270	CDS	1080	forward	Zinc metalloprotease	736	682	659.5	564.19	479.68	517.26
FHEFKHOI_00271	CDS	1263	forward	TraB family protein	328.5	368	388	215.33	221.33	260.23
FHEFKHOI_00272	CDS	387	forward	Mitochondrial biogenesis AIM24	124.5	107.5	3.5	266.34	211	7.66
FHEFKHOI_00273	CDS	657	forward	Bacterial PH domain protein	2	0.5	1.5	2.52	0.58	1.93
FHEFKHOI_00274	CDS	141	reverse	hypothetical protein	2	2.5	0.5	11.74	13.47	3
FHEFKHOI_00275	CDS	414	reverse	hypothetical protein	15	20.5	12	30	37.61	24.55
FHEFKHOI_00276	CDS	264	reverse	hypothetical protein	9.5	16	19.5	29.79	46.04	62.57
FHEFKHOI_00277	CDS	414	reverse	hypothetical protein	13	12	9	26	22.02	18.41
FHEFKHOI_00278	CDS	582	reverse	hypothetical protein	17	31	38	24.18	40.46	55.31
FHEFKHOI_00279	CDS	90	forward	hypothetical protein	23	12	14.5	211.57	101.28	136.47
FHEFKHOI_00280	CDS	204	forward	hypothetical protein	43	35	32.5	174.51	130.32	134.95
FHEFKHOI_00281	CDS	252	reverse	hypothetical protein	14	12	7	45.99	36.17	23.53
FHEFKHOI_00282	CDS	348	reverse	hypothetical protein	348	318.5	247.5	827.89	695.22	602.45
FHEFKHOI_00283	CDS	642	reverse	G/T mismatches repair enzyme	75	103	100	96.72	121.87	131.94
FHEFKHOI_00284	nfo	843	reverse	endonuclease 4	173.5	165.5	172	170.39	149.13	172.83
FHEFKHOI_00285	CDS	1065	reverse	hypothetical protein	228	188	185.5	177.24	134.09	147.54
FHEFKHOI_00286	CDS	744	forward	hypothetical protein	83.5	71	53.5	92.91	72.49	60.91
FHEFKHOI_00287	CDS	1014	reverse	Branched-chain amino acid transport system / permease component	103	89	105.5	84.09	66.67	88.13
FHEFKHOI_00288	CDS	921	reverse	Branched-chain amino acid transport system / permease component	149	134	123	133.94	110.52	113.13
FHEFKHOI_00289	CDS	1266	forward	Periplasmic binding protein	918.5	1068	813	600.64	640.81	543.97
FHEFKHOI_00290	livG_1	768	forward	putative branched-chain amino acid transport ATP-binding protein LivG	340	401.5	292.5	366.51	397.11	322.62
FHEFKHOI_00291	livG_2	714	forward	putative branched-chain amino acid transport ATP-binding protein LivG	140	169	129	162.33	179.8	153.04
FHEFKHOI_00292	iorA	1488	reverse	Indolepyruvate oxidoreductase subunit IorA	502.5	480.5	504.5	279.58	245.29	287.2
FHEFKHOI_00293	leuA_1	1428	forward	2-isopropylmalate synthase	2109.5	2217	1975.5	1222.99	1179.31	1171.85
FHEFKHOI_00294	prs	873	forward	Ribose-phosphate pyrophosphokinase	384.5	385	325.5	364.63	334.99	315.83
FHEFKHOI_00295	CDS	249	forward	hypothetical protein	144.5	152.5	119	480.44	465.22	404.83
FHEFKHOI_00296	pfdB	294	forward	Prefoldin subunit beta	448	342.5	311	1261.54	884.92	896.06
FHEFKHOI_00297	ppaC_2	951	forward	manganese-dependent inorganic pyrophosphatase	523.5	445.5	451	455.73	355.84	401.71
FHEFKHOI_00298	prmC_1	624	forward	Release factor glutamine methyltransferase	89.5	73	79	118.74	88.86	107.24
FHEFKHOI_00299	mptA	951	forward	GTP cyclohydrolase MptA	653.5	539	472.5	568.9	430.52	420.87
FHEFKHOI_00300	fusA	2190	reverse	Elongation factor 2	1434	1706	1545	542.1	591.73	597.59
FHEFKHOI_00301	rps7	558	reverse	30S ribosomal protein S7	372	385.5	381	551.92	524.78	578.38
FHEFKHOI_00302	CDS	429	reverse	30S ribosomal protein S12	223	261	222.5	430.35	462.14	439.33
FHEFKHOI_00303	fpoA	369	forward	F(420)H(2) dehydrogenase subunit A	806	778	594.5	1808.34	1601.56	1364.73
FHEFKHOI_00304	fpoB	636	forward	F(420)H(2) dehydrogenase subunit B	3277	3364	2484	4265.7	4017.8	3308.39
FHEFKHOI_00305	fqoC	525	forward	NADH-quinone oxidoreductase subunit C	2323	2267	1803	3663.2	3280.06	2909.1
FHEFKHOI_00306	fqoD	1104		NADH-quinone oxidoreductase subunit D	1970	2317.5	1808	1477.3	1594.56	1387.24
	CDS forward	CDS forward			2256	2428.5	2078.5	1724.57	1703.33	1625.71
FHEFKHOI_00307	fpoH	1083	forward	F(420)H(2) dehydrogenase subunit H	752	825	636	1548.68	1558.9	1340.15
FHEFKHOI_00308	fpoI	402	forward	F(420)H(2) dehydrogenase subunit I	639	660	449.5	1799.39	1705.24	1295.1
FHEFKHOI_00309	fpoJ	294	forward	F(420)H(2) dehydrogenase subunit J	593.5	620	485	2022.02	1938.1	1690.66
FHEFKHOI_00310	CDS	243	forward	hypothetical protein	837.5	835.5	690.5	2288.3	2094.56	1930.38
FHEFKHOI_00311	fpoK	303	forward	F(420)H(2) dehydrogenase subunit K	3586.5	4066.5	3359	1532.1	1593.88	1468.18
FHEFKHOI_00312	fpoL_1	1938	forward	F(420)H(2) dehydrogenase subunit L	3213	3701.5	3324	1794.87	1897.23	1899.92
FHEFKHOI_00313	fpoM_1	1482	forward	F(420)H(2) dehydrogenase subunit M	4787	5175.5	4456	2695.98	2674.39	2567.73
FHEFKHOI_00314	fpoN	1470	forward	F(420)H(2) dehydrogenase subunit N	171.5	262	181	411.54	576.86	444.41
FHEFKHOI_00315	fpoO	345	forward	F(420)H(2) dehydrogenase subunit O	149	170	126	456.87	478.27	395.3
FHEFKHOI_00316	CDS	270	forward	hypothetical protein	210.5	212.5	170.5	67.94	62.93	56.31
FHEFKHOI_00317	CDS	2565	forward	TIR domain protein	17.5	19.5	14.5	84.73	86.62	71.83
FHEFKHOI_00318	CDS	171	forward	hypothetical protein	43.5	33	26.5	160.06	111.41	99.77
FHEFKHOI_00319	CDS	225	forward	HicB_like antitoxin of bacterial toxin-antitoxin system	22.5	24.5	18.5	80.64	80.56	67.84
FHEFKHOI_00320	CDS	231	forward	HicA toxin of bacterial toxin-antitoxin,	12	5.5	3.5	57.1	24.01	17.04
FHEFKHOI_00321	CDS	174	forward	hypothetical protein	54	39.5	45.5	141.92	95.25	122.36
FHEFKHOI_00322	CDS	315	forward	Nucleotidyltransferase domain protein	86.5	63	93	153.02	102.25	168.33
FHEFKHOI_00323	CDS	468	forward	hypothetical protein	111.5	116.5	100	67.48	64.69	61.92
FHEFKHOI_00324	nucS_1	1368	forward	Endonuclease NucS	110	104.5	99.5	193.35	168.53	178.95
FHEFKHOI_00325	CDS	471	forward	hypothetical protein	113.5	73	82	329.7	194.57	243.72
FHEFKHOI_00326	CDS	285	reverse	Chorismate mutase type II	144.5	129.5	136.5	137.51	113.07	132.9
FHEFKHOI_00327	aroK	870	reverse	Shikimate kinase	83.33	70.33	76.5	459.94	356.17	432.01
FHEFKHOI_00328	CDS	150	forward	hypothetical protein	74.33	73.83	74.5	281	256.09	288.16
FHEFKHOI_00329	CDS	219	forward	hypothetical protein	144.83	158.83	135.5	157.98	158.96	151.22
FHEFKHOI_00330	nth	759	reverse	Endonuclease III	631.5	548	453.5	795.75	633.58	584.7
FHEFKHOI_00331	fno	657	reverse	F420-dependent NADP reductase	573	620.5	694.5	415.03	412.37	514.69
FHEFKHOI_00333	CDS	1143	forward	Peptidase family M50	78	55	64	80.02	51.77	67.18
FHEFKHOI_00334	lplA_1	807	forward	Lipoate-protein ligase A subunit 1	223	220.5	199.5	92.54	83.96	84.71
FHEFKHOI_00335	CDS	1995	forward	Amylo-alpha-1,6-glucosidase	15	18	14	41.39	45.58	39.53
FHEFKHOI_00336	CDS	300	forward	hypothetical protein	47	47	30	212.63	195.09	138.86
FHEFKHOI_00337	CDS	183	reverse	hypothetical protein	146	80.5	101.5	415.37	210.13	295.46
FHEFKHOI_00338	CDS	291	reverse	Homeodomain-like domain protein	9	6.5	6.5	53.99	35.78	39.9
FHEFKHOI_00339	CDS	138	forward	hypothetical protein	111	108.5	101	94.54	84.79	88.02
FHEFKHOI_00340	obg_1	972	forward	GTPase Obg	59	55	42.5	99.89	85.44	73.62
FHEFKHOI_00341	CDS	489	forward	hypothetical protein	101	97.5	83.5	287.34	254.51	243.06
FHEFKHOI_00342	CDS	291	reverse	2TM domain protein	9	11	11	30.66	34.39	38.34
FHEFKHOI_00343	CDS	243	forward	hypothetical protein	205	171.5	158.5	192.42	147.7	152.22
FHEFKHOI_00344	CDS	882	forward	DisA bacterial checkpoint controller nucleotide-binding protein	97.5	79	99	111.64	83	115.99
FHEFKHOI_00345	CDS	723	forward	hypothetical protein	95.5	133	109	121.45	155.19	141.83
FHEFKHOI_00346	ribK	651	forward	Riboflavin kinase	158	201	166	192.93	225.19	207.4
FHEFKHOI_00347	ribB	678	forward	3,4-dihydroxy-2-butanone 4-phosphate synthase	87.5	82.5	98	149.98	129.75	171.87
FHEFKHOI_00348	CDS	483	forward	PUA domain protein	34.5	36	43.5	82.07	78.58	105.88
FHEFKHOI_00349	pth	348	forward	Peptidyl-tRNA hydrolase	10	8	11	34.07	25.01	38.34
FHEFKHOI_00350	CDS	243	reverse	hypothetical protein	18.5	14	18	68.99	47.9	68.68
FHEFKHOI_00351	CDS	222	forward	hypothetical protein	7.5	4.5	9.5	31.36	17.26	40.64
FHEFKHOI_00352	CDS	198	forward	hypothetical protein	6	3.5	7.5	26.71	14.29	34.16
FHEFKHOI_00353	CDS	186	forward	hypothetical protein	105	114.5	149.5	79.39	79.43	115.65
FHEFKHOI_00354	CDS	1095	reverse	ABC-2 family transporter protein	382	419.5	573.5	180.82	182.19	277.76
FHEFKHOI_00355	CDS	1749	reverse	hypothetical protein	70	82	79	65.26	70.14	75.36
FHEFKHOI_00356	btuD_1	888	forward	Vitamin B12 import ATP-binding protein BtuD	504	516.5	474	362.2	340.57	348.54
FHEFKHOI_00357	dnaJ	1152	reverse	Chaperone protein DnaJ	57	47.5	59.5	37.36	28.57	39.91
FHEFKHOI_00358	dadD_1	1263	forward	5'-deoxyadenosine deaminase	66.5	74.5	66	72.54	74.56	73.66
FHEFKHOI_00359	rlmE	759	reverse	Ribosomal RNA large subunit methyltransferase E	134	112	111	133.02	102.01	112.74
FHEFKHOI_00360	CDS	834	reverse	ABC 3 transport family protein	239.5	255.5	201	263.32	257.74	226.11
FHEFKHOI_00361	malK_1	753	reverse	Trehalose/maltose import ATP-binding protein MalK	138	161	123.5	133.16	142.54	121.93
FHEFKHOI_00362	CDS	858	reverse	Zinc-uptake complex component A periplasmic	467	385	327	719.97	544.6	515.82
FHEFKHOI_00363	CDS	537	forward	hypothetical protein	40	21	29	18.49	8.91	13.72
FHEFKHOI_00364	CDS	1791	reverse	hypothetical protein	17	26	13	44.68	62.7	34.96
FHEFKHOI_00365	CDS	315	forward	hypothetical protein	276.5	273	274.5	218.63	198.06	222.08
FHEFKHOI_00366	CDS	1047	forward	beta-1,4-mannooligosaccharide phosphorylase	94.5	104.5	87.5	76.03	77.14	72.03
FHEFKHOI_00367	CDS	1029	reverse	hypothetical protein	117	121.5	115	107.27	102.21	107.88
FHEFKHOI_00368	CDS	903	forward	Phosphomannose isomerase type I	4	14	4	25.67	82.44	26.27
FHEFKHOI_00369	CDS	129	reverse	hypothetical protein	100	120	73	115.95	127.67	86.61
FHEFKHOI_00370	CDS	714	reverse	Transposase DDE domain protein	13	19	10.5	37.37	50.11	30.88
FHEFKHOI_00371	CDS	288	reverse	hypothetical protein	0	2	2.5	0	9.04	12.61
FHEFKHOI_00372	CDS	168	reverse	hypothetical protein	6	7	3.5	13.35	14.29	7.97
FHEFKHOI_00373	CDS	372	reverse	hypothetical protein	1	0	2.5	3.54	0	9.05
FHEFKHOI_00374	CDS	234	reverse	hypothetical protein	10	11.5	16	40.58	42.82	66.44
FHEFKHOI_00375	CDS	204	forward	hypothetical protein	24	15	20.5	47.99	27.52	41.94
FHEFKHOI_00376	CDS	414	reverse	hypothetical protein	20	15.5	17.5	37.29	26.52	33.39
FHEFKHOI_00377	CDS	444	reverse	hypothetical protein	32	43	42.5	30.66	37.8	41.67
FHEFKHOI_00378	CDS	864	reverse	Sulfite exporter TauE/SafE	17.5	17	14	61.91	55.19	50.68
FHEFKHOI_00379	CDS	234	reverse	hypothetical protein	24.5	35	35.5	57.79	75.74	85.67
FHEFKHOI_00380	CDS	351	reverse	FmdE, Molybdenum formylmethanofuran dehydrogenase operon	173.5	192	172	154.45	156.82	156.66
FHEFKHOI_00381	zitB	930	reverse	Zinc transporter ZitB	18.5	15.5	15	49.09	37.74	40.72
FHEFKHOI_00382	CDS	312	reverse	Cytochrome C biogenesis protein transmembrane region	22	36.5	25	47.8	72.77	55.58
FHEFKHOI_00383	CDS	381	reverse	DDE superfamily endonuclease	50.5	26	39.5	156.59	73.97	125.32
FHEFKHOI_00384	CDS	267	forward	hypothetical protein	3	4.5	6	9.74	13.4	19.93
FHEFKHOI_00385	CDS	255	forward	hypothetical protein	45.5	34.5	40.5	101.26	70.45	92.22
FHEFKHOI_00386	CDS	372	forward	hypothetical protein	14.5	4.5	7.5	81.66	23.25	43.22
FHEFKHOI_00387	CDS	147	reverse	hypothetical protein	19.5	7	18	91.21	30.04	86.14
FHEFKHOI_00388	CDS	177	reverse	hypothetical protein	7	12.5	1.5	64.39	105.5	14.12
FHEFKHOI_00389	CDS	90	forward	hypothetical protein	88.5	75	76.5	147.12	114.4	130.12
FHEFKHOI_00391	CDS	498	forward	hypothetical protein	123	101.5	113	148.87	112.72	139.94
FHEFKHOI_00392	cobS	684	forward	Adenosylcobinamide-GDP ribazoletransferase	81.5	77	76.5	108.13	93.73	103.85
FHEFKHOI_00393	cobY	624	forward	Adenosylcobinamide-phosphate guanylyltransferase	1513.5	1427	1295	1232.06	1065.84	1078.63
FHEFKHOI_00394	radA	1017	forward	DNA repair and recombination protein RadA	157	166	124.5	849.53	824.15	689.29
FHEFKHOI_00395	CDS	153	forward	50S ribosomal protein L40e	652	672	570.5	716.84	677.9	641.77
FHEFKHOI_00396	CDS	753	forward	Geranylgeranylglyceryl phosphate synthase	379.5	352.5	295	324.23	276.33	257.88
FHEFKHOI_00397	CDS	969	forward	hypothetical protein	91	120	99	82.07	99.3	91.35
FHEFKHOI_00398	ttuA	918	reverse	tRNA-5-methyluridine(54) 2-sulfurtransferase	564.5	531	421.5	944.13	814.85	721.3
FHEFKHOI_00399	CDS	495	forward	putative HTH-type transcriptional regulator	954.5	911	775.5	661.82	579.57	550.17
FHEFKHOI_00400	CDS	1194	forward	Aromatic-amino-acid aminotransferase 2	220.5	224.5	159	633.85	592.13	467.66
FHEFKHOI_00401	CDS	288	forward	Multiple resistance and pH regulation protein F (MrpF / PhaF)	143	146	98.5	365.39	342.29	257.52
FHEFKHOI_00402	CDS	324	forward	Na /H antiporter subunit	257.5	282.5	235.5	425.51	428.32	398.18
FHEFKHOI_00403	CDS	501	forward	Na /H ion antiporter subunit	448.5	430	360	463.55	407.78	380.71
FHEFKHOI_00404	CDS	801	forward	hypothetical protein	188	192	151	328.36	307.69	269.85
FHEFKHOI_00405	CDS	474	forward	Domain related to MnhB subunit of Na /H antiporter	289	282.5	212.5	618.24	554.49	465.13
FHEFKHOI_00406	CDS	387	forward	NADH-ubiquinone/plastoquinone oxidoreductase chain 4L	901	873	740.5	495.3	440.33	416.51
FHEFKHOI_00407	CDS	1506	forward	monovalent cation/H+ antiporter subunit D	1073	1055	817.5	438.03	395.16	341.46
FHEFKHOI_00408	fpoL_2	2028	forward	F(420)H(2) dehydrogenase subunit L	493.5	572.5	475.5	270.75	288.19	266.92
FHEFKHOI_00409	fpoM_2	1509	forward	F(420)H(2) dehydrogenase subunit M	4931	5993	4626	2001.13	2231.54	1920.87
FHEFKHOI_00410	hppA1	2040	forward	K( )-stimulated pyrophosphate-energized sodium pump	51.5	69	52	88.27	108.52	91.2
FHEFKHOI_00411	leuD_1	483	forward	Isopropylmalate/citramalate isomerase small subunit	87	91.5	74.5	85.14	82.16	74.59
FHEFKHOI_00412	CDS	846	forward	hypothetical protein	326.5	344.5	308.5	185.39	179.48	179.23
FHEFKHOI_00413	tgtA_2	1458	reverse	tRNA-guanine(15) transglycosylase	213.5	180.5	164.5	255.06	197.85	201.07
FHEFKHOI_00414	CDS	693	forward	PINc domain ribonuclease	46	61	55	115.4	140.41	141.18
FHEFKHOI_00415	CDS	330	forward	hypothetical protein	247	248.5	202	215.02	198.49	179.93
FHEFKHOI_00416	pyrD_1	951	forward	Dihydroorotate dehydrogenase	55	55	42	111.6	102.4	87.2
FHEFKHOI_00417	CDS	408	forward	Nucleotidyltransferase domain protein	24.5	40	20.5	72.7	108.9	62.24
FHEFKHOI_00418	CDS	279	forward	hypothetical protein	9	4	10.5	8.51	3.47	10.15
FHEFKHOI_00419	CDS	876	forward	DNA methylase	7	9	14.5	8.19	9.66	17.35
FHEFKHOI_00420	CDS	708	forward	MvaI/BcnI restriction endonuclease family protein	263	238.5	220.5	279.15	232.26	239.46
FHEFKHOI_00421	shyC	780	forward	Sulfhydrogenase 2 subunit gamma	404	335.5	359.5	433.81	330.54	394.97
FHEFKHOI_00422	kdaD	771	forward	2-dehydro-3-deoxy-D-arabinonate dehydratase	19	10	17	80.67	38.95	73.85
FHEFKHOI_00423	CDS	195	reverse	hypothetical protein	47	43	24.5	92.64	77.77	49.41
FHEFKHOI_00424	CDS	420	forward	Transposase DDE domain protein	16.17	20.83	12.33	61.96	73.26	48.37
FHEFKHOI_00425	CDS	216	forward	hypothetical protein	4.17	4.33	1.83	26.74	25.52	12.04
FHEFKHOI_00426	CDS	129	forward	hypothetical protein	6.17	1.83	3.33	27.9	7.61	15.43
FHEFKHOI_00427	CDS	183	forward	hypothetical protein	87	71	79.5	51.52	38.58	48.17
FHEFKHOI_00428	CDS	1398	forward	Transposase DDE domain protein	33.5	19	29.5	43.2	22.48	38.92
FHEFKHOI_00429	CDS	642	forward	N-6 DNA Methylase	11.5	15.5	14	18.24	22.56	22.72
FHEFKHOI_00430	CDS	522	forward	hypothetical protein	4.5	1.5	5	18.53	5.67	21.07
FHEFKHOI_00431	asd_1	201	forward	Aspartate-semialdehyde dehydrogenase	1	2	4	4	7.34	16.37
FHEFKHOI_00432	CDS	207	forward	hypothetical protein	10	6	7	11.04	6.08	7.91
FHEFKHOI_00433	CDS	750	reverse	hypothetical protein	369.5	445	352	297.28	328.5	289.77
FHEFKHOI_00434	asd_2	1029	forward	Aspartate-semialdehyde dehydrogenase	55.5	69.5	55.5	161.22	185.24	164.96
FHEFKHOI_00435	CDS	285	forward	hypothetical protein	94	103	99.5	225.57	226.78	244.3
FHEFKHOI_00436	CDS	345	forward	hypothetical protein	265	187.5	143	1462.6	949.51	807.54
FHEFKHOI_00437	CDS	150	forward	hypothetical protein	1963.5	2045	1673.5	1818.29	1737.58	1585.66
FHEFKHOI_00438	tig	894	forward	Trigger factor	96	70	75	217.15	145.28	173.58
FHEFKHOI_00439	CDS	366	forward	hypothetical protein	35.5	31	26.5	56.3	45.11	43
FHEFKHOI_00440	CDS	522	forward	DDE domain protein	1777	2197.5	1259	1532.45	1738.79	1110.9
FHEFKHOI_00441	CDS	960	forward	hypothetical protein	1790	2087	1622.5	2297.55	2457.83	2130.82
FHEFKHOI_00442	cbiM_1	645	forward	Cobalt transport protein CbiM	1118	1184.5	808.5	1940.41	1886.28	1435.77
FHEFKHOI_00443	CDS	477	forward	hypothetical protein	1112.5	927	993.5	1199.25	916.87	1095.79
FHEFKHOI_00444	ecfT_1	768	forward	Energy-coupling factor transporter transmembrane protein EcfT	396.5	439.5	315.5	358.75	364.86	292.08
FHEFKHOI_00445	btuD_2	915	forward	Vitamin B12 import ATP-binding protein BtuD	114.5	133	101	217.91	232.25	196.68
FHEFKHOI_00446	CDS	435	reverse	hypothetical protein	545	535.5	453	313.99	283.07	267.03
FHEFKHOI_00447	proS_1	1437	reverse	Proline--tRNA ligase	187.5	180.5	145	254.89	225.14	201.68
FHEFKHOI_00448	CDS	609	reverse	Stage II sporulation protein M	530.5	416.5	376	1421.34	1023.87	1030.74
FHEFKHOI_00449	CDS	309	reverse	Protein translation factor SUI1	342.5	339.5	286.5	210.04	191.03	179.77
FHEFKHOI_00450	allB_1	1350	reverse	Allantoinase	77.5	100	115	132.84	157.27	201.68
FHEFKHOI_00451	nob1	483	forward	Endoribonuclease Nob1	17.5	23.5	24.5	92.87	114.43	133.03
FHEFKHOI_00452	CDS	156	reverse	hypothetical protein	19	10.5	13	10.7	5.43	7.49
FHEFKHOI_00453	CDS	1470	reverse	Deoxyguanosinetriphosphate triphosphohydrolase-like protein	5	2.5	6.5	12.21	5.6	16.24
FHEFKHOI_00454	CDS	339	reverse	hypothetical protein	2	2	2	7.46	6.84	7.63
FHEFKHOI_00455	CDS	222	reverse	hypothetical protein	10	8	13.5	8.9	6.53	12.3
FHEFKHOI_00456	CDS	930	reverse	Transglutaminase-like domain protein	2.5	6	0	6.57	14.47	0
FHEFKHOI_00457	CDS	315	reverse	hypothetical protein	54.5	55	50.5	47.75	44.21	45.27
FHEFKHOI_00458	CDS	945	forward	Integrase core domain protein	21.5	19.5	14.5	69.8	58.09	48.17
FHEFKHOI_00459	CDS	255	reverse	hypothetical protein	126	119	95	109.34	94.75	84.35
FHEFKHOI_00460	CDS	954	reverse	hypothetical protein	115	66.5	85	135.62	71.96	102.57
FHEFKHOI_00461	CDS	702	reverse	DNA methylase	30.5	21	18.5	107.91	68.17	66.97
FHEFKHOI_00462	CDS	234	reverse	Restriction endonuclease ThaI	120	91.5	88.5	84.91	59.41	64.07
FHEFKHOI_00463	CDS	1170	reverse	Digeranylgeranylglycerophospholipid reductase	41.5	57.5	49.5	51.59	65.58	62.96
FHEFKHOI_00464	CDS	666	reverse	hypothetical protein	65.5	56	51.5	82.92	65.04	66.7
FHEFKHOI_00465	CDS	654	reverse	hypothetical protein	272	208	264	170.98	119.97	169.8
FHEFKHOI_00466	CDS	1317	reverse	Bifunctional IPC transferase and DIPP synthase	522.5	496.5	414.5	936.3	816.33	759.98
FHEFKHOI_00467	CDS	462	forward	hypothetical protein	69	81	65	104.05	112.07	100.29
FHEFKHOI_00468	caiE	549	forward	Carnitine operon protein CaiE	186.5	148.5	117.5	418.43	305.7	269.73
FHEFKHOI_00469	hisI	369	reverse	Phosphoribosyl-AMP cyclohydrolase	828.5	750	655.5	1800.27	1495.29	1457.37
FHEFKHOI_00470	fmdD	381	forward	formylmethanofuran dehydrogenase subunit D	1586.5	1658	1344	1015.81	974.04	880.49
FHEFKHOI_00471	fmdB	1293	forward	formylmethanofuran dehydrogenase subunit B	2570	3061	2573	1248.63	1364.53	1279.06
FHEFKHOI_00472	fmdA	1704	forward	formylmethanofuran dehydrogenase subunit A	1279.5	1600.5	1449.5	1390.13	1595.48	1611.33
FHEFKHOI_00473	fmdC	762	forward	formylmethanofuran dehydrogenase subunit C	1535.5	1607	1429	1874.96	1800.43	1785.35
FHEFKHOI_00474	flpA	678	forward	fibrillarin-like rRNA/tRNA 2'-O-methyltransferase	690	649.5	676	395.05	341.19	396
FHEFKHOI_00475	purF	1446	reverse	Amidophosphoribosyltransferase	342	333	288	243.25	217.31	209.59
FHEFKHOI_00476	CDS	1164	forward	Translocon-associated protein beta (TRAPB)	255	196	219	192.27	135.59	168.95
FHEFKHOI_00477	cetZ_1	1098	forward	Tubulin-like protein CetZ	38	29	52	113.98	79.81	159.59
FHEFKHOI_00478	CDS	276	forward	hypothetical protein	5	1	6	12.9	2.37	15.83
FHEFKHOI_00479	CDS	321	forward	hypothetical protein	353	291	255	502.14	379.8	371.14
FHEFKHOI_00480	guaB_1	582	forward	Inosine-5'-monophosphate dehydrogenase	424.5	332	263.5	468.58	336.25	297.61
FHEFKHOI_00481	guaB_2	750	forward	Inosine-5'-monophosphate dehydrogenase	1563.5	1597	1777.5	1022.43	958.21	1189.32
FHEFKHOI_00482	thiC_1	1266	reverse	Phosphomethylpyrimidine synthase	218.5	218	183.5	191.42	175.23	164.48
FHEFKHOI_00483	CDS	945	forward	Helix-turn-helix	236.5	258	278.5	149.01	149.15	179.54
FHEFKHOI_00484	trpS	1314	forward	Tryptophan--tRNA ligase	50	62	41	81.65	92.89	68.5
FHEFKHOI_00485	CDS	507	reverse	hypothetical protein	4870	5696	2163	3261.98	3500.59	1482.38
FHEFKHOI_00486	CDS	1236	reverse	hypothetical protein	56	42	48.5	261.93	180.25	232.11
FHEFKHOI_00487	CDS	177	forward	hypothetical protein	1022	1051	988.5	621.22	586.16	614.78
FHEFKHOI_00488	CDS	1362	reverse	B12 binding domain protein	207	187.5	158	439.42	365.2	343.17
FHEFKHOI_00489	purE_1	390	forward	N5-carboxyaminoimidazole ribonucleotide mutase	386	331.5	339	284.06	223.83	255.25
FHEFKHOI_00490	cfbD	1125	forward	Ni-sirohydrochlorin a,c-diamide reductive cyclase complex, component CfbD	9	8.5	3	21.98	19.05	7.5
FHEFKHOI_00491	CDS	339	reverse	hypothetical protein	36	27	29	37.63	25.9	31.02
FHEFKHOI_00492	CDS	792	reverse	hypothetical protein	475	471.5	439	333.54	303.78	315.41
FHEFKHOI_00493	CDS	1179	reverse	NurA domain protein	68.5	45	61	69.75	42.04	63.56
FHEFKHOI_00494	glpG	813	forward	Rhomboid protease GlpG	41	33.5	30	45.08	33.79	33.75
FHEFKHOI_00495	nucS_2	753	forward	Endonuclease NucS	223.5	307.5	288	82.13	103.67	108.28
FHEFKHOI_00496	dbpA	2253	forward	ATP-dependent RNA helicase DbpA	312	208	318	446.12	272.88	465.23
FHEFKHOI_00497	CDS	579	reverse	hypothetical protein	156	131.5	139.5	1345.32	1040.51	1230.91
FHEFKHOI_00498	CDS	96	reverse	hypothetical protein	2020	2134.5	1760.5	301.97	292.77	269.28
FHEFKHOI_00499	CDS	5538	reverse	Periplasmic copper-binding protein (NosD)	320	261	282	144.06	107.81	129.89
FHEFKHOI_00500	CDS	1839	forward	hypothetical protein	945	927	822	1975.64	1778.17	1758.32
FHEFKHOI_00501	CDS	396	forward	hypothetical protein	1120	1067	991.5	1500.38	1311.49	1359.02
FHEFKHOI_00502	rps2	618	forward	30S ribosomal protein S2	469.5	496.5	428.5	481.65	467.34	449.78
FHEFKHOI_00503	CDS	807	forward	Memo-like protein	121	108	102.5	303.56	248.6	263.11
FHEFKHOI_00504	CDS	330	forward	hypothetical protein	34.5	43.5	31.5	186.68	215.97	174.4
FHEFKHOI_00505	CDS	153	reverse	hypothetical protein	104	99	96.5	158.56	138.49	150.54
FHEFKHOI_00507	CDS	543	forward	TOBE domain protein	442.5	460	416	268.97	256.55	258.72
FHEFKHOI_00508	argH_1	1362	forward	Argininosuccinate lyase	793.5	741	645	1037.8	889.21	863.13
FHEFKHOI_00509	psmB	633	forward	Proteasome subunit beta	823.5	725.5	612	356.76	288.38	271.28
FHEFKHOI_00510	rnj_2	1911	forward	Ribonuclease J	680	762.5	676.5	262.09	269.65	266.78
FHEFKHOI_00511	CDS	2148	forward	ATP-dependent DNA helicase	25.5	14	24	227	114.35	218.6
FHEFKHOI_00512	CDS	93	reverse	hypothetical protein	223.5	194	160	408.46	325.31	299.19
FHEFKHOI_00513	CDS	453	reverse	hypothetical protein	374.5	314.5	274	1913.85	1474.67	1432.71
FHEFKHOI_00514	CDS	162	reverse	hypothetical protein	2501.5	2776	2987.5	1671.48	1701.91	2042.48
FHEFKHOI_00515	CDS	1239	reverse	BadF/BadG/BcrA/BcrD ATPase family protein	293.5	317	320	543.59	538.69	606.41
FHEFKHOI_00516	CDS	447	reverse	hypothetical protein	200	215.5	148.5	365.51	361.36	277.68
FHEFKHOI_00517	CDS	453	reverse	hypothetical protein	575.5	517.5	462	383.61	316.5	315.1
FHEFKHOI_00518	CDS	1242	forward	NAD(P)-binding Rossmann-like domain protein	212	231	217.5	168.11	168.07	176.47
FHEFKHOI_00519	priL	1044	reverse	DNA primase large subunit PriL	3274.5	3391	3020	3643.7	3462.14	3438.4
FHEFKHOI_00520	pcn	744	reverse	DNA polymerase sliding clamp	1265.5	1248.5	1212	2224.4	2013.53	2179.73
FHEFKHOI_00521	CDS	471	reverse	hypothetical protein	217.5	236.5	218	218.26	217.75	223.83
FHEFKHOI_00522	dapF	825	reverse	Diaminopimelate epimerase	193	165.5	131.5	221	173.88	154.07
FHEFKHOI_00523	nrpRII	723	reverse	Global nitrogen regulator NrpRII	430	388	335	515.93	427.14	411.26
FHEFKHOI_00524	pyrF	690	forward	Orotidine 5'-phosphate decarboxylase	46.5	33	29	171.1	111.41	109.18
FHEFKHOI_00525	CDS	225	reverse	ParE toxin of type II toxin-antitoxin system, parDE	126.5	124	98	545.46	490.58	432.36
FHEFKHOI_00526	CDS	192	reverse	hypothetical protein	42697	56908.5	47642.5	15462.9	18910	17653.9
FHEFKHOI_00527	CDS	2286	reverse	S-layer protein	1707	1968.5	1658.5	6634.75	7020.14	6595.65
FHEFKHOI_00528	CDS	213	reverse	hypothetical protein	552	480	441	653.78	521.62	534.42
FHEFKHOI_00529	yccX_1	699	reverse	Acylphosphatase	375.5	409	376.5	286.25	286.08	293.67
FHEFKHOI_00530	btuF_1	1086	forward	Vitamin B12-binding protein	84.5	94	66	70.24	71.69	56.13
FHEFKHOI_00531	btuC_1	996	forward	Cobalamin import system permease protein BtuC	79	65	63.5	84.83	64.04	69.77
FHEFKHOI_00532	btuD_3	771	forward	Cobalamin import ATP-binding protein BtuD	39.5	48.5	44.5	50.94	57.38	58.71
FHEFKHOI_00533	CDS	642	forward	Adenosylcobinamide amidohydrolase	113	96	75	219.6	171.18	149.13
FHEFKHOI_00534	ribL	426	reverse	FAD synthase	95.5	63.5	50.5	277.41	169.25	150.1
FHEFKHOI_00535	CDS	285	reverse	hypothetical protein	94	80.5	79	146.56	115.16	126.02
FHEFKHOI_00536	CDS	531	reverse	hypothetical protein	17	14.5	16	48.36	37.85	46.57
FHEFKHOI_00537	CDS	291	forward	hypothetical protein	16	10	29	57.34	32.88	106.34
FHEFKHOI_00538	CDS	231	reverse	hypothetical protein	13	6	13	56.94	24.11	58.26
FHEFKHOI_00539	CDS	189	reverse	DDE domain protein	700	702	736	302.31	278.17	325.22
FHEFKHOI_00540	CDS	1917	reverse	hypothetical protein	595.5	582	472	523.36	469.31	424.44
FHEFKHOI_00541	CDS	942	forward	hypothetical protein	346.5	340.5	332.5	508.62	458.59	499.38
FHEFKHOI_00542	CDS	564	forward	hypothetical protein	545	526.5	460	446.29	395.58	385.41
FHEFKHOI_00543	ftsY	1011	reverse	Signal recognition particle receptor FtsY	1342	1238	1072.5	821.16	695.04	671.46
FHEFKHOI_00544	dnaG	1353	reverse	DNA primase DnaG	315	322	299	170.45	159.87	165.54
FHEFKHOI_00545	gpmI_1	1530	reverse	2,3-bisphosphoglycerate-independent phosphoglycerate mutase	399	383.5	347	257.87	227.41	229.46
FHEFKHOI_00546	tiaS	1281	reverse	tRNA(Ile2) 2-agmatinylcytidine synthetase TiaS	79	76.5	60	320.6	284.85	249.14
FHEFKHOI_00547	CDS	204	reverse	hypothetical protein	105	93.5	65	190.63	155.75	120.75
FHEFKHOI_00548	CDS	456	reverse	hypothetical protein	106.5	113	81.5	260.09	253.2	203.65
FHEFKHOI_00549	ilvD_1	339	reverse	Dihydroxy-acid dehydratase	579	607.5	564	358.26	344.89	357.06
FHEFKHOI_00550	ilvD_2	1338	reverse	Dihydroxy-acid dehydratase	631.5	693	682	697.08	701.88	770.27
FHEFKHOI_00551	CDS	750	reverse	S-adenosyl-L-methionine-dependent uroporphyrinogen III methyltransferase	433.5	473	406	384.66	385.1	368.61
FHEFKHOI_00552	hemC	933	reverse	Porphobilinogen deaminase	451	579	461.5	369.31	435.03	386.67
FHEFKHOI_00553	glgC	1011	reverse	Glucose-1-phosphate adenylyltransferase	506.5	532	489	508.27	489.83	502.08
FHEFKHOI_00554	proC	825	reverse	Pyrroline-5-carboxylate reductase	470.5	397.5	570.5	177.86	137.87	220.66
FHEFKHOI_00555	CDS	2190	forward	Type II/IV secretion system protein	1557.5	1381.5	1713.5	609.66	496.17	686.27
FHEFKHOI_00556	CDS	2115	forward	Type II secretion system (T2SS), protein F	246	264	217.5	274.84	270.63	248.64
FHEFKHOI_00557	psmA_1	741	forward	Proteasome subunit alpha	432	458.5	334.5	484.62	471.92	383.94
FHEFKHOI_00558	CDS	738	forward	Ribosome maturation protein SDO1	351.5	329.5	282	404.17	347.63	331.77
FHEFKHOI_00559	rrp4_1	720	forward	Exosome complex component Rrp4	234.5	288.5	218	253.78	286.47	241.39
FHEFKHOI_00560	CDS	765	forward	Exosome complex component Rrp41	110	171	147	114.55	163.39	156.63
FHEFKHOI_00561	CDS	795	forward	Exosome complex component Rrp42	38	68.5	35	109.24	180.67	102.94
FHEFKHOI_00562	CDS	288	forward	50S ribosomal protein L37Ae	40	38.5	43	183.97	162.47	202.36
FHEFKHOI_00564	CDS	180	forward	4Fe-4S binding domain protein	652.5	613	516	458.18	394.94	370.73
FHEFKHOI_00565	CDS	1179	forward	Digeranylgeranylglycerophospholipid reductase	180	167.5	178	222.75	190.19	225.38
FHEFKHOI_00566	CDS	669	reverse	PHP-associated	186	197.5	192.5	178.23	173.64	188.73
FHEFKHOI_00567	CDS	864	reverse	hypothetical protein	845.5	780.5	727.5	545.15	461.74	479.94
FHEFKHOI_00568	CDS	1284	reverse	hypothetical protein	294	285.5	269.5	431.56	384.52	404.76
FHEFKHOI_00569	CDS	564	forward	Hsp20/alpha crystallin family protein	144.5	152	115	264.08	254.88	215.04
FHEFKHOI_00570	CDS	453	forward	Isocitrate--homoisocitrate dehydrogenase	58.5	48.5	48.5	159.84	121.59	135.59
FHEFKHOI_00571	CDS	303	forward	hypothetical protein	129	148.5	117	301.69	318.65	279.97
FHEFKHOI_00572	CDS	354	forward	hypothetical protein	34	42.5	25	86.88	99.64	65.36
FHEFKHOI_00573	CDS	324	forward	hypothetical protein	7	11	11	15.58	22.46	25.05
FHEFKHOI_00574	CDS	372	reverse	hypothetical protein	54	37	59	156.86	98.62	175.36
FHEFKHOI_00575	CDS	285	reverse	hypothetical protein	7	8	6	26.1	27.37	22.89
FHEFKHOI_00576	CDS	222	forward	hypothetical protein	9	2.5	6.5	52.84	13.47	39.05
FHEFKHOI_00577	CDS	141	reverse	hypothetical protein	6	2.5	12.5	21.5	8.22	45.84
FHEFKHOI_00578	CDS	231	reverse	hypothetical protein	21.83	17	14	91.29	65.22	59.89
FHEFKHOI_00579	CDS	198	forward	hypothetical protein	6.33	3	11	34.96	15.19	62.12
FHEFKHOI_00580	CDS	150	forward	hypothetical protein	5.83	14	15	18.5	40.75	48.68
FHEFKHOI_00581	CDS	261	forward	hypothetical protein	9	5	11	49.67	25.32	62.12
FHEFKHOI_00582	CDS	150	forward	hypothetical protein	247.5	215	206	785.06	625.73	668.57
FHEFKHOI_00583	eIF1A	261	forward	Translation initiation factor 1A	299.5	208	194.5	314.26	200.25	208.82
FHEFKHOI_00584	rio1	789	forward	RIO-type serine/threonine-protein kinase Rio1	85.67	67.83	66.5	129.18	93.86	102.61
FHEFKHOI_00585	CDS	549	forward	KH domain protein	16.17	17.83	13	131.22	132.81	107.96
FHEFKHOI_00586	CDS	102	forward	hypothetical protein	342.17	316.83	238.5	224.82	191.01	160.34
FHEFKHOI_00587	ftsH_1	1260	forward	ATP-dependent zinc metalloprotease FtsH	358	419	430	364.56	391.48	448.02
FHEFKHOI_00588	rbn	813	forward	Ribonuclease BN	71	77.5	77.5	55.98	56.07	62.52
FHEFKHOI_00589	CDS	1050	forward	NMD3 family protein	5	2	3	10	3.67	6.14
FHEFKHOI_00590	CDS	414	reverse	hypothetical protein	45.5	42.5	39.5	126.83	108.7	112.66
FHEFKHOI_00591	CDS	297	reverse	hypothetical protein	30.5	23.5	20.5	103.91	73.46	71.46
FHEFKHOI_00592	CDS	243	reverse	Homeodomain-like domain protein	34.5	42	41.5	98.15	109.63	120.8
FHEFKHOI_00593	CDS	291	reverse	hypothetical protein	509	535	498	375.57	362.2	375.97
FHEFKHOI_00594	aroC	1122	reverse	Chorismate synthase	158	175	180	91.41	92.89	106.55
FHEFKHOI_00595	CDS	1431	reverse	B12 binding domain protein	64	55	68	194.08	153.03	210.99
FHEFKHOI_00596	CDS	273	reverse	hypothetical protein	4983.5	5661	4606	14948.5	15580.2	14136.3
FHEFKHOI_00597	CDS	276	reverse	hypothetical protein	13073	16782	14360.5	6832.68	8047.82	7679.56
FHEFKHOI_00598	CDS	1584	reverse	hypothetical protein	9638.5	12923	10295.5	4290.1	5277.64	4688.74
FHEFKHOI_00599	aor_1	1860	reverse	Tungsten-containing aldehyde ferredoxin oxidoreductase	3832	4989.5	3925	3185.2	3805.29	3338.12
FHEFKHOI_00600	mer	996	reverse	5,10-methylenetetrahydromethanopterin reductase	1588.5	2011.5	1600	1418.66	1648.28	1462.05
FHEFKHOI_00601	mtrH	927	reverse	Tetrahydromethanopterin S-methyltransferase subunit H	310.5	387	265	1530.11	1749.81	1336.16
FHEFKHOI_00602	mtrG	168	reverse	Tetrahydromethanopterin S-methyltransferase subunit G	326	380	295.5	1342.74	1436.08	1245.33
FHEFKHOI_00603	CDS	201	reverse	Tetrahydromethanopterin S-methyltransferase, F subunit (MtrF)	1417.5	1676	1372.5	1583.71	1718.09	1568.97
FHEFKHOI_00604	mtrA1	741	reverse	Tetrahydromethanopterin S-methyltransferase subunit A 1	772.5	954	704	2090.01	2368.19	1948.83
FHEFKHOI_00605	mtrB	306	reverse	Tetrahydromethanopterin S-methyltransferase subunit B	1893.5	2405.5	1887.5	1921.08	2239.26	1959.38
FHEFKHOI_00606	mtrC	816	reverse	Tetrahydromethanopterin S-methyltransferase subunit C	1695.5	2040	1601.5	2016.78	2226.44	1949.12
FHEFKHOI_00607	mtrD	696	reverse	Tetrahydromethanopterin S-methyltransferase subunit D	2983.5	3085	2686.5	2699.45	2561.08	2487.07
FHEFKHOI_00608	mtrE	915	reverse	Tetrahydromethanopterin S-methyltransferase subunit E	3114	3159.5	2541	2710.87	2523.64	2263.32
FHEFKHOI_00609	mch	951	forward	Methenyltetrahydromethanopterin cyclohydrolase	222	302	331	205.58	256.6	313.63
FHEFKHOI_00610	kaiC_1	894	forward	Circadian clock protein kinase KaiC	1143.5	1280.5	1219	839.26	862.3	915.41
FHEFKHOI_00611	ftsZ	1128	forward	Cell division protein FtsZ	178	162	170	722.37	603.22	705.9
FHEFKHOI_00612	CDS	204	forward	hypothetical protein	302	301.5	286.5	173.27	158.71	168.18
FHEFKHOI_00613	CDS	1443	reverse	DHHA1 domain protein	179.5	197	129	227.23	228.81	167.08
FHEFKHOI_00614	CDS	654	reverse	PhoU domain protein	332	320	241.5	359.29	317.74	267.41
FHEFKHOI_00615	CDS	765	reverse	putative ABC transporter ATP-binding protein	4708	4700	3799	5826.14	5336.56	4810.22
FHEFKHOI_00616	CDS	669	reverse	multiheme cytochrome	2	9	3	11.74	48.49	18.02
FHEFKHOI_00617	CDS	141	forward	hypothetical protein	444.5	422.5	406.5	466.41	406.76	436.42
FHEFKHOI_00618	CDS	789	forward	hypothetical protein	315	310	278	235.58	212.72	212.73
FHEFKHOI_00619	CDS	1107	forward	Aromatic-amino-acid aminotransferase 2	205.5	168.5	205.5	137.65	103.56	140.84
FHEFKHOI_00620	hisS	1236	reverse	Histidine--tRNA ligase	13	8	2	51.25	28.94	8.07
FHEFKHOI_00621	CDS	210	forward	hypothetical protein	40	29.5	45	234.86	158.93	270.34
FHEFKHOI_00622	CDS	141	forward	hypothetical protein	11.5	14	4.5	62.23	69.51	24.91
FHEFKHOI_00623	CDS	153	forward	hypothetical protein	14.5	4.5	11.5	52.65	14.99	42.73
FHEFKHOI_00624	CDS	228	reverse	hypothetical protein	7.5	3.5	12	40.58	17.38	66.44
FHEFKHOI_00625	CDS	153	forward	hypothetical protein	126.5	101.5	114	101.78	74.93	93.85
FHEFKHOI_00626	mshA_2	1029	forward	D-inositol-3-phosphate glycosyltransferase	74.5	77	76.5	54.82	51.99	57.6
FHEFKHOI_00627	mshA_3	1125	forward	D-inositol-3-phosphate glycosyltransferase	18.5	22	25	51.57	56.27	71.3
FHEFKHOI_00628	CDS	297	forward	hypothetical protein	56.5	80	49.5	43.67	56.74	39.15
FHEFKHOI_00629	pqqE_4	1071	forward	Coenzyme PQQ synthesis protein E	115	86.5	108	83.51	57.64	80.25
FHEFKHOI_00630	mshA_4	1140	forward	D-inositol-3-phosphate glycosyltransferase	95	80.5	91	75.77	58.91	74.26
FHEFKHOI_00631	fcl_1	1038	forward	GDP-L-fucose synthase	69	78	53.5	77.09	79.96	61.16
FHEFKHOI_00632	aglF_1	741	forward	UTP--glucose-1-phosphate uridylyltransferase AglF	170.5	149.5	133	134.05	107.85	106.99
FHEFKHOI_00633	fcl_2	1053	forward	GDP-L-fucose synthase	151.5	184	138.5	108.03	120.39	101.05
FHEFKHOI_00634	arnC_2	1161	forward	Undecaprenyl-phosphate 4-deoxy-4-formamido-L-arabinose transferase	106.5	124	64.5	57.85	61.81	35.85
FHEFKHOI_00635	CDS	1524	forward	Dolichyl-phosphate-mannose-protein mannosyltransferase	110	120	85.5	80.31	80.38	63.87
FHEFKHOI_00636	CDS	1134	forward	hypothetical protein	100	70.5	98	71.68	46.37	71.87
FHEFKHOI_00637	gtf1	1155	forward	Glycosyltransferase Gtf1	23	26	21	162.75	168.8	152.04
FHEFKHOI_00638	CDS	117	forward	hypothetical protein	70	65.5	60	56.82	48.78	49.83
FHEFKHOI_00639	CDS	1020	forward	hypothetical protein	44	53.5	45	35.09	39.15	36.72
FHEFKHOI_00640	CDS	1038	forward	hypothetical protein	50	55	50.5	41.07	41.45	42.44
FHEFKHOI_00641	CDS	1008	forward	hypothetical protein	31	22	18.5	98.33	64.03	60.04
FHEFKHOI_00642	CDS	261	forward	hypothetical protein	38.5	31	28	90.81	67.09	67.57
FHEFKHOI_00643	CDS	351	forward	Methyltransferase FkbM domain protein	60.5	47	29	49.84	35.52	24.44
FHEFKHOI_00644	CDS	1005	forward	Glycosyl transferases group 1	73	83	95	77.18	80.52	102.77
FHEFKHOI_00645	CDS	783	reverse	ABC-2 type transporter	43	44.5	62.5	39.55	37.56	58.82
FHEFKHOI_00646	btuD_4	900	reverse	Vitamin B12 import ATP-binding protein BtuD	115	106.5	135.5	206.08	175.1	248.44
FHEFKHOI_00647	CDS	462	reverse	putative HTH-type transcriptional regulator	225.5	201	196.5	157.94	129.17	140.82
FHEFKHOI_00648	CDS	1182	forward	MMPL family protein	196	212.5	194.5	141.96	141.22	144.14
FHEFKHOI_00649	CDS	1143	forward	MMPL family protein	219.5	228	199.5	144.91	138.11	134.76
FHEFKHOI_00650	CDS	1254	forward	hypothetical protein	465.5	548.5	420	2470.39	2670.8	2280.59
FHEFKHOI_00651	CDS	156	forward	hypothetical protein	12860.5	15188	11416.5	14849.4	16090.6	13487.6
FHEFKHOI_00652	multiheme cytochrome	717	forward	Multiheme cytochrome	4156.5	4666.5	3787.5	4881.01	5027.96	4550.78
FHEFKHOI_00653	Multiheme cytochrome	705	forward	hypothetical protein	2304.5	2123.5	2625.5	2585.18	2185.68	3013.54
FHEFKHOI_00654	Multiheme cytochrome	738	forward	hypothetical protein	450	510	448	535.27	556.61	545.24
FHEFKHOI_00655	Multiheme cytochrome	696	forward	hypothetical protein	376.5	405	366.5	376.45	371.55	374.94
FHEFKHOI_00656	Multiheme cytochrome	828	forward	hypothetical protein	500	565	513.5	328.53	340.62	345.22
FHEFKHOI_00657	Cytochrome c7 c	1260	forward	Cytochrome c7 c	232.5	256	227	271.87	274.66	271.59
FHEFKHOI_00658	Peptidase S24	708	forward	Peptidase S24-like protein	301	266.5	262.5	257.96	209.56	230.18
FHEFKHOI_00659	CDS	966	forward	hypothetical protein	569.5	696	533	332.97	373.37	318.85
FHEFKHOI_00660	CDS	1416	forward	hypothetical protein	247	258	288.5	275.96	264.48	329.8
FHEFKHOI_00661	CDS	741	forward	Iron-sulfur cluster carrier protein	85	89	75	118.47	113.81	106.95
FHEFKHOI_00662	CDS	594	forward	hypothetical protein	6399	6852.5	5899	2389.56	2347.86	2253.9
FHEFKHOI_00663	vat_1	2217	forward	VCP-like ATPase	548	481	398.5	1718.49	1383.98	1278.63
FHEFKHOI_00664	CDS	264	forward	PRC-barrel domain protein	229	193.5	163.5	743.47	576.41	543.12
FHEFKHOI_00665	CDS	255	forward	hypothetical protein	27.5	27.5	27	140.54	128.95	141.18
FHEFKHOI_00666	CDS	162	reverse	hypothetical protein	1	5	5	3.63	16.66	18.58
FHEFKHOI_00667	CDS	228	forward	hypothetical protein	77	73	52	51.45	44.75	35.55
FHEFKHOI_00668	CDS	1239	forward	hypothetical protein	27	20	13	76.03	51.67	37.46
FHEFKHOI_00669	CDS	294	forward	hypothetical protein	10.5	12	7.5	27.08	28.4	19.79
FHEFKHOI_00670	CDS	321	reverse	hypothetical protein	37	22.5	30.5	82.34	45.94	69.45
FHEFKHOI_00671	CDS	372	reverse	hypothetical protein	46.5	23.5	42	185.97	86.24	171.87
FHEFKHOI_00672	CDS	207	reverse	hypothetical protein	8	7	5	24.26	19.48	15.51
FHEFKHOI_00673	CDS	273	forward	hypothetical protein	366	355	286	136.67	121.63	109.28
FHEFKHOI_00674	katG	2217	forward	Catalase-peroxidase	15	11	16	44.99	30.27	49.11
FHEFKHOI_00675	CDS	276	reverse	hypothetical protein	131.5	144.5	103	144	145.19	115.41
FHEFKHOI_00676	fdhD	756	reverse	Protein FdhD	339	357.5	331	236.84	229.16	236.61
FHEFKHOI_00677	sufS	1185	reverse	Cysteine desulfurase	1399	1593	1497	830.26	867.42	909.01
FHEFKHOI_00678	CDS	1395	reverse	Ferredoxin--NADP reductase	644	656.5	538	497.81	465.62	425.51
FHEFKHOI_00679	purP_1	1071	reverse	5-formaminoimidazole-4-carboxamide-1-(beta)-D-ribofuranosyl 5'-monophosphate synthetase	1366	1201	1084	704.61	568.4	572.11
FHEFKHOI_00680	CDS	1605	reverse	methanogenesis marker 3 protein	307	318.5	296	95.95	91.33	94.65
FHEFKHOI_00681	kdpB_2	2649	reverse	Potassium-transporting ATPase ATP-binding subunit	526.5	505	416	356.11	313.4	287.89
FHEFKHOI_00682	hmgA	1224	reverse	3-hydroxy-3-methylglutaryl-coenzyme A reductase	1936.5	1861.5	1621.5	1125.05	992.29	963.88
FHEFKHOI_00683	CDS	1425	forward	B12 binding domain protein	669	706	665	1031.39	998.67	1048.98
FHEFKHOI_00684	CDS	537	reverse	hypothetical protein	343.5	330.5	287.5	193.46	170.78	165.67
FHEFKHOI_00685	argH_2	1470	reverse	Argininosuccinate lyase	35	35	59	100.61	92.31	173.53
FHEFKHOI_00686	CDS	288	forward	hypothetical protein	17	15	10	134.04	108.52	80.67
FHEFKHOI_00687	CDS	105	forward	hypothetical protein	42	38	26	139.64	115.92	88.45
FHEFKHOI_00688	CDS	249	forward	DDE superfamily endonuclease	18	16	13	80.12	65.34	59.2
FHEFKHOI_00689	CDS	186	reverse	hypothetical protein	73	53	81.5	46.63	31.06	53.27
FHEFKHOI_00690	vat_2	1296	reverse	VCP-like ATPase	49.5	56	60.5	24.61	25.55	30.78
FHEFKHOI_00691	CDS	1665	reverse	hypothetical protein	61.5	50	59	40.22	30	39.48
FHEFKHOI_00692	CDS	1266	reverse	hypothetical protein	179	151.5	120.5	115.41	89.63	79.5
FHEFKHOI_00693	ubiD_1	1284	forward	3-octaprenyl-4-hydroxybenzoate carboxy-lyase	98.5	86.5	89.5	95.38	76.85	88.67
FHEFKHOI_00694	dtdA	855	forward	D-aminoacyl-tRNA deacylase	330	274.5	272.5	1058.92	808.19	894.68
FHEFKHOI_00695	ndhI	258	forward	NAD(P)H-quinone oxidoreductase subunit I, chloroplastic	1180.5	1117.5	1173.5	1830.19	1589.63	1861.5
FHEFKHOI_00696	CDS	534	forward	hypothetical protein	167.5	145	168.5	208.21	165.38	214.31
FHEFKHOI_00697	grpE	666	forward	Protein GrpE	1368.5	1478	1280.5	604.25	598.77	578.5
FHEFKHOI_00698	dnaK	1875	forward	Chaperone protein DnaK	946	1042.5	921	786.33	795.07	783.29
FHEFKHOI_00699	CDS	996	forward	NMT1-like family protein	328	359.5	261	352.2	354.19	286.75
FHEFKHOI_00700	CDS	771	forward	Binding-protein-dependent transport system inner membrane component	107	100	84	119.06	102.1	95.64
FHEFKHOI_00701	malK_2	744	forward	Trehalose/maltose import ATP-binding protein MalK	3.5	4	5.5	11.23	11.78	18.06
FHEFKHOI_00702	CDS	258	reverse	hypothetical protein	14.5	11	4.5	66.69	46.42	21.18
FHEFKHOI_00703	CDS	180	reverse	hypothetical protein	211.5	273	197	209.2	247.76	199.37
FHEFKHOI_00704	CDS	837	reverse	N(1)-aminopropylagmatine ureohydrolase	452.5	387	406	968.01	759.61	888.66
FHEFKHOI_00705	eif5a	387	reverse	Translation initiation factor 5A	7.5	12.5	9	18	27.52	22.1
FHEFKHOI_00706	CDS	345	reverse	hypothetical protein	5.5	6.5	10	23.35	25.32	43.44
FHEFKHOI_00707	CDS	195	reverse	hypothetical protein	15	15	11	91.99	84.4	69.02
FHEFKHOI_00708	CDS	135	reverse	hypothetical protein	56.5	38.5	34.5	111.37	69.63	69.58
FHEFKHOI_00709	CDS	420	forward	Transposase DDE domain protein	50	54	40.5	191.64	189.9	158.83
FHEFKHOI_00710	CDS	216	forward	hypothetical protein	9.5	7.5	6	60.97	44.16	39.4
FHEFKHOI_00711	CDS	129	forward	hypothetical protein	81	77	99.5	105.44	91.97	132.52
FHEFKHOI_00712	CDS	636	reverse	MjaI restriction endonuclease	103	92	119.5	68.49	56.13	81.31
FHEFKHOI_00713	CDS	1245	reverse	DNA methylase	38.5	31	41	45.21	33.4	49.26
FHEFKHOI_00714	CDS	705	reverse	hypothetical protein	868.5	847	771	345.35	309.02	313.69
FHEFKHOI_00715	CDS	2082	reverse	putative protein	1472	1434	1351	661.59	591.36	621.28
FHEFKHOI_00716	pfp	1842	forward	Pyrophosphate--fructose 6-phosphate 1-phosphotransferase	56	48	50	43.53	34.24	39.77
FHEFKHOI_00717	CDS	1065	forward	Digeranylgeranylglycerophospholipid reductase	61	67	41	73.19	73.76	50.33
FHEFKHOI_00718	dsbD_1	690	forward	Thiol:disulfide interchange protein DsbD	1032	998.5	917	933.75	828.93	848.93
FHEFKHOI_00719	secF	915	forward	Protein-export membrane protein SecF	614.5	821.5	727	307.77	377.51	372.55
FHEFKHOI_00720	secD	1653	forward	Protein-export membrane protein SecD	65	66	56	216.11	201.34	190.51
FHEFKHOI_00721	CDS	249	reverse	ParE toxin of type II toxin-antitoxin system, parDE	49.5	39	29	206.97	149.62	124.07
FHEFKHOI_00722	CDS	198	reverse	hypothetical protein	228	184.5	179	154.97	115.06	124.49
FHEFKHOI_00723	CDS	1218	forward	hypothetical protein	143	113.5	113	272.16	198.2	220.04
FHEFKHOI_00724	CDS	435	reverse	hypothetical protein	9	3	7	9.78	2.99	7.78
FHEFKHOI_00725	queG_1	762	reverse	Epoxyqueuosine reductase	198	193	191	109.94	98.33	108.51
FHEFKHOI_00726	pheS	1491	reverse	Phenylalanine--tRNA ligase alpha subunit	273	278	221	140.82	131.57	116.64
FHEFKHOI_00727	CDS	1605	forward	hypothetical protein	560.5	530.5	677	134.85	117.11	166.66
FHEFKHOI_00728	CDS	3441	forward	Subtilase family protein	139.5	183	204.5	96	115.55	144
FHEFKHOI_00729	CDS	1203	reverse	hypothetical protein	169	191.5	172.5	118.67	123.38	123.94
FHEFKHOI_00730	CDS	1179	reverse	Small-conductance mechanosensitive channel MscMJ	1677	1633	1746	1766.37	1578.17	1881.67
FHEFKHOI_00731	CDS	786	forward	hypothetical protein	515.5	495	480.5	1102.78	971.59	1051.73
FHEFKHOI_00732	cbiX	387	reverse	Sirohydrochlorin cobaltochelatase	64	58.5	59	66.15	55.48	62.39
FHEFKHOI_00733	flaK	801	reverse	Preflagellin peptidase	126.5	85.5	96.5	146.68	90.96	114.49
FHEFKHOI_00734	CDS	714	forward	hypothetical protein	132	125.5	118	182.14	158.88	166.59
FHEFKHOI_00735	CDS	600	reverse	Putative L( )-tartrate dehydratase subunit beta	1269.5	1223.5	1063.5	1278.59	1130.63	1095.94
FHEFKHOI_00736	CDS	822	reverse	Fumarate hydratase (Fumerase)	404.5	466	378.5	362.42	383.09	346.99
FHEFKHOI_00737	mdh	924	reverse	Malate dehydrogenase	226	240.5	222.5	397.24	387.87	400.16
FHEFKHOI_00740	CDS	471	reverse	hypothetical protein	562.5	491.5	377	674.91	541.08	462.82
FHEFKHOI_00741	CDS	690	reverse	hypothetical protein	556.5	545.5	440.5	277.71	249.77	224.92
FHEFKHOI_00742	CDS	1659	reverse	hypothetical protein	750	615.5	533.5	758.14	570.87	551.79
FHEFKHOI_00743	CDS	819	reverse	hypothetical protein	653	651	586	342.59	313.37	314.57
FHEFKHOI_00744	ghrB	1578	reverse	Glyoxylate/hydroxypyruvate reductase B	78	95.5	93	99.19	111.43	121.01
FHEFKHOI_00745	tmk	651	reverse	Thymidylate kinase	273	318.5	289.5	243.02	260.15	263.69
FHEFKHOI_00746	taw1	930	reverse	S-adenosyl-L-methionine-dependent tRNA 4-demethylwyosine synthase	210	240	230	259.87	272.51	291.22
FHEFKHOI_00747	CDS	669	reverse	TfuA-like protein	1144.5	1273	1091.5	741.41	756.64	723.46
FHEFKHOI_00748	CDS	1278	reverse	YcaO cyclodehydratase, ATP-ad Mg2 -binding	543	545.5	439	973.04	896.9	804.9
FHEFKHOI_00749	pfdA	462	reverse	Prefoldin subunit alpha	133.5	112.5	94.5	603.95	466.97	437.42
FHEFKHOI_00750	CDS	183	reverse	50S ribosomal protein L18Ae	208.5	207	195	206.23	187.86	197.35
FHEFKHOI_00751	moaE	837	reverse	putative molybdopterin synthase	765.5	688	672	393.39	324.4	353.34
FHEFKHOI_00752	sepS	1611	reverse	O-phosphoserine--tRNA(Cys) ligase	920.5	792.5	741	744.94	588.46	613.57
FHEFKHOI_00753	CDS	1023	forward	Histone deacetylase domain protein	77	71.5	60	151.78	129.31	121.01
FHEFKHOI_00754	CDS	420	forward	Transposase DDE domain protein	26.83	31.5	21.67	102.85	110.78	84.97
FHEFKHOI_00755	CDS	216	forward	hypothetical protein	6.83	4.5	3.17	43.85	26.5	20.79
FHEFKHOI_00756	CDS	129	forward	hypothetical protein	3.83	2.5	1.67	17.06	10.21	7.59
FHEFKHOI_00757	CDS	186	forward	hypothetical protein	333	307.5	309.5	483.66	409.79	459.95
FHEFKHOI_00758	tfe	570	forward	Transcription factor E	498.5	494.5	400	1528.52	1391.21	1254.93
FHEFKHOI_00759	CDS	270	forward	PRC-barrel domain protein	272.5	276	251.5	135.98	126.37	128.41
FHEFKHOI_00760	CDS	1659	forward	hypothetical protein	437	425.5	546	216.51	193.43	276.78
FHEFKHOI_00761	CDS	1671	reverse	Type II secretion system (T2SS), protein F	266.5	274.5	305.5	132.51	125.23	155.42
FHEFKHOI_00762	CDS	1665	reverse	Type II/IV secretion system protein	100	131.5	143.5	119.46	144.14	175.4
FHEFKHOI_00763	flaH	693	reverse	Putative flagella-related protein H	92	94	91.5	180.06	168.8	183.23
FHEFKHOI_00764	CDS	423	reverse	Archaebacterial flagellin	127.5	172.5	202	254.97	316.5	413.31
FHEFKHOI_00765	CDS	414	reverse	hypothetical protein	964	1079	1368.5	1392.81	1430.4	2023.08
FHEFKHOI_00766	CDS	573	reverse	Archaebacterial flagellin	1513	1774.5	2364	2098.14	2257.83	3354.25
FHEFKHOI_00767	CDS	597	reverse	Archaebacterial flagellin	1427	1652	2062.5	1831.62	1945.54	2708.67
FHEFKHOI_00768	flgA1	645	reverse	Flagellin A1	82.5	86.5	79.5	66.57	64.04	65.64
FHEFKHOI_00769	CDS	1026	forward	hypothetical protein	89.5	79.5	131.5	80.98	66	121.74
FHEFKHOI_00770	rnz	915	reverse	Ribonuclease Z	404	389	353	287.34	253.86	256.89
FHEFKHOI_00772	thiI	1164	reverse	tRNA sulfurtransferase	237	207.5	185	451.06	362.34	360.25
FHEFKHOI_00773	fpaA	435	forward	Type A flavoprotein FprA	133	111	106.5	470.55	360.33	385.53
FHEFKHOI_00774	CDS	234	forward	hypothetical protein	333.5	305.5	244	630.37	529.82	471.89
FHEFKHOI_00775	CDS	438	forward	Rubrerythrin	204.5	194	181.5	272.63	237.3	247.58
FHEFKHOI_00776	CDS	621	forward	NAD(P)H dehydrogenase (quinone)	175.67	142.33	130.67	881.41	655.26	670.81
FHEFKHOI_00777	rub	165	forward	Rubredoxin	127.67	117.83	118.17	1006.6	852.45	953.3
FHEFKHOI_00778	CDS	105	forward	hypothetical protein	388.67	398.83	358.17	916.73	863.13	864.37
FHEFKHOI_00779	CDS	351	forward	Putative superoxide reductase	2284	2459	1927	3707.63	3662.5	3200.61
FHEFKHOI_00780	CDS	510	forward	Ferritin-like domain protein	3321.5	3289	2999.5	5913.6	5372.8	5464.09
FHEFKHOI_00781	CDS	465	forward	Small heat shock protein HSP16.5	418.5	430	358.5	237.63	224.03	208.28
FHEFKHOI_00782	ppcA	1458	forward	Phosphoenolpyruvate carboxylase	128	158.5	157.5	441.54	501.66	555.89
FHEFKHOI_00783	CDS	240	forward	Glutaredoxin	21	17.5	21.5	181.1	138.47	189.71
FHEFKHOI_00784	CDS	96	forward	hypothetical protein	511	593	424.5	355.21	378.21	301.92
FHEFKHOI_00785	fprA	1191	forward	Type A flavoprotein FprA	434	417	373.5	696.32	613.87	613.14
FHEFKHOI_00786	CDS	516	forward	Rubrerythrin	95.5	79	96.5	98.34	74.64	101.67
FHEFKHOI_00787	ubiA_2	804	forward	4-hydroxybenzoate octaprenyltransferase	370	276.5	276.5	421.93	289.3	322.61
FHEFKHOI_00788	CDS	726	forward	S-adenosyl-L-methionine-dependent uroporphyrinogen III methyltransferase	266.5	294.5	253	173.86	176.28	168.88
FHEFKHOI_00789	cfbE	1269	forward	Coenzyme F(430) synthetase	32.5	20	21.5	179.38	101.28	121.41
FHEFKHOI_00790	CDS	150	forward	hypothetical protein	51.67	79	44.33	76.66	107.54	67.3
FHEFKHOI_00791	CDS	558	forward	Transposase DDE domain protein	4.17	11	2.83	26.74	64.77	18.61
FHEFKHOI_00792	CDS	129	forward	hypothetical protein	11.17	21.5	9.83	38.04	67.21	34.28
FHEFKHOI_00793	CDS	243	forward	hypothetical protein	93	106	97.5	154.61	161.68	165.84
FHEFKHOI_00794	CDS	498	forward	hypothetical protein	238.5	236.5	202	195.88	178.22	169.75
FHEFKHOI_00795	lysY	1008	forward	[LysW]-L-2-aminoadipate/[LysW]-L-glutamate phosphate reductase	184.5	201.5	166.5	324.3	324.97	299.44
FHEFKHOI_00796	guaB_3	471	forward	Inosine-5'-monophosphate dehydrogenase	489.5	462	432.5	344.6	298.42	311.53
FHEFKHOI_00797	argJ	1176	forward	Glutamate N-acetyltransferase	74	86.5	73	76.48	82.03	77.2
FHEFKHOI_00798	CDS	801	forward	putative protein	17	10	16	38.45	20.75	37.03
FHEFKHOI_00799	CDS	366	forward	hypothetical protein	11.5	12.5	7.5	43.47	43.36	29.01
FHEFKHOI_00800	CDS	219	forward	hypothetical protein	19.5	17.5	13.5	49.37	40.65	34.97
FHEFKHOI_00801	CDS	327	forward	Transposase DDE domain protein	15	11.5	15.5	30.66	21.57	32.42
FHEFKHOI_00802	CDS	405	reverse	hypothetical protein	26	20	35.5	17.54	12.38	24.51
FHEFKHOI_00803	CDS	1227	reverse	N-6 DNA Methylase	5	7.5	6	23.39	32.19	28.71
FHEFKHOI_00804	CDS	177	reverse	hypothetical protein	278.5	341	299.5	228.74	256.97	251.69
FHEFKHOI_00805	CDS	1008	reverse	Putative methylthioribose-1-phosphate isomerase	1027.5	1048	910.5	488.88	457.51	443.25
FHEFKHOI_00806	btuD_5	1740	reverse	Vitamin B12 import ATP-binding protein BtuD	27.5	27.33	45	34.34	31.32	57.49
FHEFKHOI_00807	xerA_1	663	forward	Tyrosine recombinase XerA	2.5	7.83	2	12.32	35.42	10.08
FHEFKHOI_00808	CDS	168	forward	hypothetical protein	0	4.83	0	0	17.48	0
FHEFKHOI_00809	CDS	210	forward	hypothetical protein	39.5	42.5	37.5	66.06	65.22	64.17
FHEFKHOI_00810	CDS	495	forward	hypothetical protein	54.5	70.5	55	117.5	139.46	121.33
FHEFKHOI_00811	CDS	384	forward	hypothetical protein	140	106.5	94	559.92	390.81	384.66
FHEFKHOI_00812	CDS	207	forward	hypothetical protein	584.17	543.5	441.5	632.19	539.67	488.87
FHEFKHOI_00813	CDS	765	reverse	Methyl-coenzyme M reductase operon protein C	150.67	122	111	681.61	506.41	513.8
FHEFKHOI_00814	CDS	183	reverse	Methyl-coenzyme M reductase operon protein C	442.17	398	311	652.52	538.9	469.59
FHEFKHOI_00815	CDS	561	reverse	hypothetical protein	174.5	235	175	401.29	495.86	411.77
FHEFKHOI_00816	CDS	360	forward	hypothetical protein	365.5	363	312	204.59	186.44	178.69
FHEFKHOI_00817	cobQ	1479	reverse	Cobyric acid synthase	20.5	18.5	19.5	62.86	52.05	61.18
FHEFKHOI_00818	CDS	270	forward	hypothetical protein	8.5	9.5	8.5	41.15	42.2	42.11
FHEFKHOI_00819	CDS	171	forward	hypothetical protein	171.5	273	217	165.48	241.69	214.24
FHEFKHOI_00820	citG	858	reverse	2-(5''-triphosphoribosyl)-3'-dephosphocoenzyme-A synthase	670.5	673.5	582	464.91	428.47	412.9
FHEFKHOI_00821	pyrD_2	1194	reverse	Dihydroorotate dehydrogenase	217	191.5	172	401.9	325.43	325.94
FHEFKHOI_00822	CDS	447	reverse	hypothetical protein	719.5	753	626.5	992.77	953.31	884.49
FHEFKHOI_00823	CDS	600	reverse	hypothetical protein	302.5	317	223	604.92	581.63	456.27
FHEFKHOI_00824	gcvH_1	414	reverse	Glycine cleavage system H protein	361.5	345	297.5	447.36	391.73	376.69
FHEFKHOI_00825	CDS	669	reverse	Domain found in IF2B/IF5	587.5	520	448	926.44	752.37	722.84
FHEFKHOI_00826	CDS	525	reverse	50S ribosomal protein L10e	232	201	194	865.18	687.75	740.24
FHEFKHOI_00827	CDS	222	forward	hypothetical protein	310	301	199	615.46	548.3	404.24
FHEFKHOI_00828	gcvH_2	417	forward	Glycine cleavage system H protein	415	451	414	987.28	984.43	1007.73
FHEFKHOI_00829	CDS	348	reverse	hypothetical protein	190	166	157	209.73	168.13	177.32
FHEFKHOI_00830	ccsA_1	750	forward	Cytochrome c biogenesis protein CcsA	263	260	201	251.14	227.79	196.38
FHEFKHOI_00831	CDS	867	forward	hypothetical protein	14.5	22	23	29	40.37	47.06
FHEFKHOI_00832	CDS	414	reverse	hypothetical protein	26	16	20.5	48.48	27.37	39.11
FHEFKHOI_00833	CDS	444	reverse	hypothetical protein	3.5	13	20.5	32.2	109.72	192.94
FHEFKHOI_00834	CDS	90	reverse	hypothetical protein	3.5	1.5	2	19.32	7.6	11.29
FHEFKHOI_00835	CDS	150	forward	hypothetical protein	8.5	2.5	3	35.54	9.59	12.83
FHEFKHOI_00836	CDS	198	forward	hypothetical protein	6	6.5	5	19.03	18.92	16.23
FHEFKHOI_00837	CDS	261	reverse	hypothetical protein	4	9.5	1	36.79	80.18	9.41
FHEFKHOI_00838	CDS	90	forward	hypothetical protein	312	277	267.5	420	342.13	368.44
FHEFKHOI_00840	CDS	615	reverse	hypothetical protein	19	9	20.5	70.86	30.79	78.22
FHEFKHOI_00841	CDS	222	reverse	hypothetical protein	137	140	105	221.09	207.3	173.38
FHEFKHOI_00842	CDS	513	reverse	ZPR1 zinc-finger domain protein	293	265	250	631.69	524.21	551.48
FHEFKHOI_00843	CDS	384	reverse	hypothetical protein	147	147	138	113.31	103.97	108.84
FHEFKHOI_00844	CDS	1074	reverse	Digeranylgeranylglycerophospholipid reductase	27	30	22	44.89	45.76	37.42
FHEFKHOI_00845	CDS	498	reverse	hypothetical protein	226	122	181	742.47	367.75	608.41
FHEFKHOI_00846	CDS	252	reverse	Tautomerase enzyme	425	369	321	274.67	218.81	212.26
FHEFKHOI_00847	prf1	1281	forward	Peptide chain release factor subunit 1	8.5	5	9.5	25.78	13.91	29.48
FHEFKHOI_00848	CDS	273	forward	hypothetical protein	96.5	86	87.5	175.2	143.26	162.54
FHEFKHOI_00849	CDS	456	forward	hypothetical protein	73	74	61	102.78	95.6	87.88
FHEFKHOI_00850	CDS	588	forward	hypothetical protein	108.5	129	109	100.14	109.24	102.93
FHEFKHOI_00851	CDS	897	forward	hypothetical protein	19.5	15.5	11	80.32	58.58	46.36
FHEFKHOI_00852	CDS	201	forward	hypothetical protein	40	42.5	39	65.71	64.05	65.55
FHEFKHOI_00853	CDS	504	forward	S-layer protein	42.5	25	33.5	86.88	46.89	70.07
FHEFKHOI_00854	topA_1	405	reverse	DNA topoisomerase 1	449.5	448	409	256.82	234.85	239.1
FHEFKHOI_00855	topA_2	1449	reverse	DNA topoisomerase 1	132	132	128.5	220.77	202.56	219.9
FHEFKHOI_00856	CDS	495	reverse	6-pyruvoyl tetrahydropterin synthase	200	112	140	243.14	124.93	174.14
FHEFKHOI_00858	thyA_1	681	forward	Putative thymidylate synthase	198	185	178.5	167.1	143.25	154.13
FHEFKHOI_00859	thiL_2	981	forward	Thiamine-monophosphate kinase	10	10	12.5	26.79	24.58	34.27
FHEFKHOI_00860	CDS	309	reverse	HEAT repeats	161	155.5	181	83.36	73.87	95.89
FHEFKHOI_00861	CDS	1599	reverse	Dolichyl-phosphate-mannose-protein mannosyltransferase	1745.5	1647.5	1579.5	714.68	618.92	661.7
FHEFKHOI_00862	CDS	2022	forward	Glycosyl hydrolases family 15	200.5	184	167	151.59	127.64	129.19
FHEFKHOI_00863	CDS	1095	reverse	hypothetical protein	204.5	198.5	152	276.64	246.38	210.38
FHEFKHOI_00864	CDS	612	reverse	Stage II sporulation protein E (SpoIIE)	61.5	84.5	61	141.43	178.3	143.53
FHEFKHOI_00865	CDS	360	reverse	hypothetical protein	65	115	96.5	135.89	220.59	206.42
FHEFKHOI_00866	spoIIAB	396	reverse	Anti-sigma F factor	64.5	87.5	66	140.15	174.45	146.74
FHEFKHOI_00867	CDS	381	reverse	hypothetical protein	4082.5	4264.5	3365	4111.74	3940.81	3467.65
FHEFKHOI_00868	CDS	822	reverse	STAS domain protein	12	19	22	48.7	70.75	91.35
FHEFKHOI_00869	CDS	204	reverse	hypothetical protein	581.5	619.5	816.5	634.28	620	911.25
FHEFKHOI_00870	CDS	759	forward	KaiC	1053.5	1139.5	1006.5	461.47	457.98	451.1
FHEFKHOI_00871	gor	1890	reverse	Glyceraldehyde-3-phosphate:ferredoxin oxidoreductase	13	9	5	73.21	46.51	28.81
FHEFKHOI_00872	CDS	147	forward	hypothetical protein	147.5	92.5	130	113.07	65.06	101.96
FHEFKHOI_00873	CDS	1080	reverse	tRNA (guanine(10)-N2)-dimethyltransferase	265.5	218.5	230.5	259.82	196.19	230.79
FHEFKHOI_00874	truA	846	reverse	tRNA pseudouridine synthase A	210	184.5	167.5	181.67	146.44	148.26
FHEFKHOI_00875	dys	957	forward	putative deoxyhypusine synthase	445.5	510.5	438.5	358.43	376.85	360.97
FHEFKHOI_00876	pqqE_5	1029	forward	Coenzyme PQQ synthesis protein E	78.5	82	80	109.96	105.39	114.66
FHEFKHOI_00877	CDS	591	forward	Archaetidylinositol phosphate synthase	91	76	61.5	76.8	58.85	53.1
FHEFKHOI_00878	CDS	981	reverse	hypothetical protein	73	34	39	324.92	138.85	177.61
FHEFKHOI_00879	CDS	186	reverse	hypothetical protein	143.5	148	149	154.69	146.38	164.34
FHEFKHOI_00880	CDS	768	forward	CobQ/CobB/MinD/ParA nucleotide binding domain protein	942	856	880.5	551.92	460.17	527.85
FHEFKHOI_00881	CDS	1413	reverse	putative aspartokinase	990.5	863	672.5	806.31	644.58	560.14
FHEFKHOI_00882	CDS	1017	reverse	hypothetical protein	312.5	259	216.5	256.66	195.18	181.94
FHEFKHOI_00884	CDS	1008	forward	Polymer-forming cytoskeletal	147.5	124	131.5	232.6	179.41	212.17
FHEFKHOI_00885	CDS	525	reverse	hypothetical protein	332.5	268	279.5	213.39	157.81	183.53
FHEFKHOI_00886	hemA	1290	reverse	Glutamyl-tRNA reductase	1786	1807	1458	989.7	918.75	826.66
FHEFKHOI_00887	CDS	1494	forward	Pterin binding enzyme	418	377	353	482.65	399.4	417.04
FHEFKHOI_00888	purQ	717	reverse	Phosphoribosylformylglycinamidine synthase subunit PurQ	89.5	78	75.5	297.57	237.95	256.84
FHEFKHOI_00889	purS	249	reverse	Phosphoribosylformylglycinamidine synthase subunit PurS	596	488	523	967.49	726.84	868.67
FHEFKHOI_00890	CDS	510	forward	ArsR transcriptional regulator	811.5	899.5	1116.5	473.45	481.51	666.5
FHEFKHOI_00891	CDS	1419	forward	hypothetical protein	355.5	378	483.5	1090.05	1063.45	1516.89
FHEFKHOI_00892	CDS	270	forward	hypothetical protein	109	82.5	87	206.03	143.08	168.25
FHEFKHOI_00893	CDS	438	reverse	HEAT repeats	277.5	254.5	263.5	210.96	177.52	204.96
FHEFKHOI_00894	obg_2	1089	forward	GTPase Obg	822	895	717.5	416.22	415.81	371.73
FHEFKHOI_00895	purH	1635	reverse	Bifunctional purine biosynthesis protein PurH	320	360	291.5	382.29	394.6	356.31
FHEFKHOI_00896	CDS	693	reverse	Diphthamide synthase	324.5	433	308	581.49	711.93	564.72
FHEFKHOI_00897	ribC	462	reverse	Riboflavin synthase	1876	2134.5	1745.5	1355.25	1414.82	1290.2
FHEFKHOI_00898	phnW	1146	reverse	2-aminoethylphosphonate--pyruvate transaminase	16	17	23	26.44	25.78	38.89
FHEFKHOI_00899	CDS	501	reverse	DDE domain protein	1160.5	1239.5	1708	563.83	552.54	849.06
FHEFKHOI_00900	CDS	1704	forward	hypothetical protein	204.5	219.5	209	84.99	83.7	88.87
FHEFKHOI_00901	kefB	1992	reverse	Glutathione-regulated potassium-efflux system protein KefB	435	509.5	428.5	307.8	330.79	310.23
FHEFKHOI_00902	dapL_1	1170	forward	LL-diaminopimelate aminotransferase	315	275	271	249.79	200.09	219.88
FHEFKHOI_00903	CDS	1044	reverse	hypothetical protein	238.5	178.5	151	287.41	197.37	186.18
FHEFKHOI_00904	CDS	687	reverse	CDP-alcohol phosphatidyltransferase	158.5	134	127	210.29	163.12	172.4
FHEFKHOI_00905	asd_3	624	reverse	Putative archaetidylserine decarboxylase proenzyme	172	148.5	162.5	175.15	138.75	169.31
FHEFKHOI_00906	CDS	813	reverse	Transmembrane exosortase (Exosortase_EpsH)	1172	1002.5	980	869.43	682.35	743.85
FHEFKHOI_00907	ftsH_2	1116	reverse	ATP-dependent zinc metalloprotease FtsH	106	125.5	102.5	78.85	85.65	78.01
FHEFKHOI_00908	trm1	1113	forward	tRNA (guanine(26)-N(2))-dimethyltransferase	200	134.5	119.5	479.93	296.14	293.41
FHEFKHOI_00909	CDS	345	forward	Staphylococcal nuclease homologue	35	14	41	77.27	28.36	92.61
FHEFKHOI_00910	CDS	375	forward	hypothetical protein	7	4	2	29.27	15.35	8.56
FHEFKHOI_00911	CDS	198	forward	hypothetical protein	138	137	134	238.02	216.8	236.48
FHEFKHOI_00912	dut	480	forward	Deoxyuridine 5'-triphosphate nucleotidohydrolase	159	174	161	270.85	271.96	280.62
FHEFKHOI_00913	moaC	486	forward	putative cyclic pyranopterin monophosphate synthase	441	500.5	432.5	293.96	306.11	294.98
FHEFKHOI_00914	leuC_1	1242	reverse	Isopropylmalate/citramalate isomerase large subunit	224	238	206.5	192.57	187.73	181.64
FHEFKHOI_00915	CDS	963	reverse	putative NOP5 family protein	161.5	217	168	251.8	310.42	268
FHEFKHOI_00916	CDS	531	reverse	hypothetical protein	219	223	173.5	499.47	466.65	404.87
FHEFKHOI_00917	mptD	363	reverse	Dihydroneopterin aldolase	56.5	36.5	57.5	79.55	47.15	82.83
FHEFKHOI_00918	CDS	588	forward	dITP/XTP pyrophosphatase	478.5	398.5	497.5	702.38	536.71	747.2
FHEFKHOI_00919	rssB	564	forward	Regulator of RpoS	754	729.5	925	490.74	435.64	615.99
FHEFKHOI_00920	CDS	1272	forward	PAS fold protein	783.5	707.5	919.5	228.8	189.57	274.74
FHEFKHOI_00921	rcsC_1	2835	forward	Sensor histidine kinase RcsC	141	165	184	98.76	106.04	131.86
FHEFKHOI_00922	rcsC_2	1182	forward	Sensor histidine kinase RcsC	105	98	103.5	233.68	200.11	235.68
FHEFKHOI_00923	cheB	372	forward	Chemotaxis response regulator protein-glutamate methylesterase	182.5	193.5	219	249.32	242.55	306.12
FHEFKHOI_00924	CDS	606	forward	hypothetical protein	428	387	476.5	333.65	276.81	380.07
FHEFKHOI_00925	rcsC_3	1062	forward	Sensor histidine kinase RcsC	257.5	239	205.5	262.21	223.3	214.11
FHEFKHOI_00926	CDS	813	reverse	putative protein	263	309.5	305.5	169.18	182.67	201.07
FHEFKHOI_00927	ulaD	1287	reverse	3-keto-L-gulonate-6-phosphate decarboxylase UlaD	156	146.5	227	374.35	322.56	557.35
FHEFKHOI_00928	CDS	345	reverse	hypothetical protein	572	608.5	649	357.94	349.37	415.53
FHEFKHOI_00929	lysJ_1	1323	forward	[LysW]-aminoadipate semialdehyde/glutamate semialdehyde transaminase	77	81.5	100.5	124.99	121.39	166.92
FHEFKHOI_00930	CDS	510	reverse	Kinase binding protein CGI-121	103	106	77.5	220.34	208.06	169.63
FHEFKHOI_00931	ard1	387	reverse	N-alpha-acetyltransferase	426	408	365	275.32	241.94	241.36
FHEFKHOI_00932	thiC_2	1281	reverse	Phosphomethylpyrimidine synthase	3842	4261	2986	338.2	344.15	268.94
FHEFKHOI_00933	CDS	9405	reverse	Subtilase family protein	30	17	13	81.97	42.62	36.34
FHEFKHOI_00934	CDS	303	reverse	DDE superfamily endonuclease	3085.5	3486	3108	1190.88	1234.5	1227.37
FHEFKHOI_00935	leuS_1	2145	reverse	Leucine--tRNA ligase	76	73	59.5	174.78	154.03	140
FHEFKHOI_00936	leuS_2	360	reverse	Leucine--tRNA ligase	124.5	102	107.5	224.56	168.8	198.39
FHEFKHOI_00937	leuS_3	459	reverse	Leucine--tRNA ligase	6	30	10	12.26	56.27	20.92
FHEFKHOI_00938	CDS	405	reverse	hypothetical protein	24.5	13	22.5	112.68	54.86	105.88
FHEFKHOI_00939	CDS	180	forward	hypothetical protein	82	59	66	48.56	32.06	39.99
FHEFKHOI_00940	CDS	1398	reverse	Transposase DDE domain protein	5.67	2	3.67	25.64	8.3	16.97
FHEFKHOI_00941	CDS	183	reverse	hypothetical protein	4.67	3.5	2.67	29.95	20.61	17.51
FHEFKHOI_00942	CDS	129	reverse	hypothetical protein	91.17	78.5	79.17	105.71	83.51	93.92
FHEFKHOI_00943	CDS	714	reverse	Transposase DDE domain protein	660	519.5	495.5	1145.5	827.29	879.93
FHEFKHOI_00944	spt5	477	forward	Transcription elongation factor Spt5	337	347.5	289.5	584.9	553.38	514.11
FHEFKHOI_00945	CDS	477	forward	50S ribosomal protein L11	41.5	34	20.5	119.3	89.68	60.3
FHEFKHOI_00946	CDS	288	forward	hypothetical protein	8.5	12	11.5	21.32	27.62	29.52
FHEFKHOI_00947	CDS	330	reverse	hypothetical protein	11	22	12	30.36	55.7	33.88
FHEFKHOI_00948	CDS	300	forward	hypothetical protein	59	69	51	153.6	164.82	135.85
FHEFKHOI_00954	CDS	318	forward	hypothetical protein	43	47.5	39.5	33.62	34.07	31.6
FHEFKHOI_00955	CDS	1059	forward	Transposase DDE domain protein	10	14.5	23.5	22.81	30.34	54.84
FHEFKHOI_00956	CDS	363	forward	hypothetical protein	10	10	5.5	22.26	20.42	12.52
FHEFKHOI_00957	CDS	372	reverse	hypothetical protein	36.5	32.5	42	78.69	64.29	92.65
FHEFKHOI_00958	CDS	384	reverse	hypothetical protein	37.5	21.5	36.5	184.8	97.21	184.04
FHEFKHOI_00959	CDS	168	reverse	hypothetical protein	32	28.5	30.5	67.93	55.51	66.25
FHEFKHOI_00960	CDS	390	forward	Transposase DDE domain protein	21	27.83	30.33	77.27	93.97	114.2
FHEFKHOI_00961	CDS	225	forward	hypothetical protein	6.5	8.83	7.83	41.72	52.01	51.44
FHEFKHOI_00962	CDS	129	forward	hypothetical protein	20	28.33	13.83	67.31	87.49	47.63
FHEFKHOI_00963	CDS	246	forward	hypothetical protein	27.5	25.5	28.5	50.93	43.33	54.01
FHEFKHOI_00964	CDS	447	reverse	hypothetical protein	62	15	46.5	203.69	45.21	156.31
FHEFKHOI_00965	CDS	252	forward	hypothetical protein	3	1	1.5	9.52	2.91	4.87
FHEFKHOI_00966	CDS	261	forward	hypothetical protein	6	4	7	13.35	8.17	15.94
FHEFKHOI_00967	CDS	372	forward	hypothetical protein	15.5	11	10.5	92.99	60.55	64.45
FHEFKHOI_00968	CDS	138	reverse	hypothetical protein	2.5	12	7.5	6.76	29.79	20.76
FHEFKHOI_00969	CDS	306	reverse	DDE domain protein	106.5	98.5	90.5	101.7	86.3	88.42
FHEFKHOI_00970	CDS	867	reverse	Methylenetetrahydrofolate reductase	290.5	310.5	247	311.93	305.91	271.37
FHEFKHOI_00971	CDS	771	reverse	hypothetical protein	223	309.5	259	114.17	145.39	135.68
FHEFKHOI_00972	bamB_1	1617	forward	Outer membrane protein assembly factor BamB	103.5	133	117.5	328.3	387.08	381.35
FHEFKHOI_00973	CDS	261	forward	hypothetical protein	1402.5	1831	1444	440.32	527.43	463.85
FHEFKHOI_00974	CDS	2637	forward	PQQ-like domain protein	114.5	114.5	97.5	93.48	85.77	81.45
FHEFKHOI_00975	CDS	1014	forward	hypothetical protein	242	272.5	245	246.43	254.6	255.27
FHEFKHOI_00976	CDS	813	forward	Cohesin domain protein	95.5	128	99.5	77.06	94.77	82.15
FHEFKHOI_00977	CDS	1026	forward	Cohesin domain protein	861.5	782.5	731.5	379.17	316	329.42
FHEFKHOI_00978	CDS	1881	forward	Cohesin domain protein	978.5	972.5	888	85.16	77.65	79.07
FHEFKHOI_00979	bamB_2	9513	forward	Outer membrane protein assembly factor BamB	227.5	201.5	186.5	310.8	252.58	260.69
FHEFKHOI_00980	CDS	606	forward	MotA/TolQ/ExbB proton channel family protein	73.5	71	83.5	170.45	151.07	198.13
FHEFKHOI_00981	CDS	357	forward	hypothetical protein	388.5	456	438	279.93	301.46	322.91
FHEFKHOI_00982	CDS	1149	reverse	RNA ligase	207.5	227	242	218.56	219.38	260.8
FHEFKHOI_00983	CDS	786	reverse	putative protein	150	142.5	125.5	144.23	125.72	123.47
FHEFKHOI_00984	guaB_4	861	reverse	Inosine-5'-monophosphate dehydrogenase	1532	1348.5	1423	1355.05	1094.37	1287.81
FHEFKHOI_00985	CDS	936	reverse	putative protein	226.5	281.5	230	245.12	279.52	254.68
FHEFKHOI_00986	scpA	765	forward	Segregation and condensation protein A	57.5	75.5	73	43.35	52.23	56.32
FHEFKHOI_00987	scpB	1098	forward	Segregation and condensation protein B	133	113	136	170.71	133.08	178.61
FHEFKHOI_00988	CDS	645	forward	Yip1 domain protein	13	8	5	54.36	30.69	21.39
FHEFKHOI_00989	CDS	198	forward	Helix-turn-helix	25	28.5	36	51.1	53.45	75.3
FHEFKHOI_00990	CDS	405	forward	hypothetical protein	34	32	39.5	41.89	36.17	49.79
FHEFKHOI_00991	CDS	672	forward	putative ABC transporter ATP-binding protein	41.5	19	19	39.9	16.76	18.69
FHEFKHOI_00992	btuD_6	861	forward	Vitamin B12 import ATP-binding protein BtuD	24	18.5	26	16.81	11.89	18.63
FHEFKHOI_00993	CDS	1182	forward	ABC-2 family transporter protein	223.5	181.5	162	151.54	112.91	112.39
FHEFKHOI_00994	CDS	1221	forward	hypothetical protein	129	143	125.5	87.9	89.4	87.5
FHEFKHOI_00995	CDS	1215	forward	MacB-like periplasmic core domain protein	1715	1875.5	1801	549.68	551.55	590.62
FHEFKHOI_00996	clpX	2583	reverse	ATP-dependent Clp protease ATP-binding subunit ClpX	149	94	125.5	181.14	104.85	156.11
FHEFKHOI_00997	arfC	681	reverse	2,5-diamino-6-ribosylamino-4(3H)-pyrimidinone 5'-phosphate reductase	124	110	103.5	231.21	188.19	197.46
FHEFKHOI_00998	CDS	444	reverse	hypothetical protein	289	310	277	212.11	208.76	208.01
FHEFKHOI_00999	leuB_1	1128	reverse	3-isopropylmalate/3-methylmalate dehydrogenase	81.5	81.5	79.5	87.86	80.61	87.69
FHEFKHOI_01000	taw2	768	forward	tRNA(Phe) (4-demethylwyosine(37)-C(7)) aminocarboxypropyltransferase	391	403.5	407	253.29	239.83	269.76
FHEFKHOI_01001	hisD	1278	forward	Histidinol dehydrogenase	706.5	675.5	655.5	770.62	676.04	731.56
FHEFKHOI_01002	cofE_1	759	forward	Coenzyme F420:L-glutamate ligase	341	351.5	345	330.19	312.28	341.8
FHEFKHOI_01003	CDS	855	forward	Peptidase family S49	48	52.5	39.5	116.19	116.61	97.83
FHEFKHOI_01004	trkA	342	forward	Trk system potassium uptake protein TrkA	121	112.5	124.5	113.58	96.89	119.57
FHEFKHOI_01005	CDS	882	forward	TrkA-C domain protein	219	206	189	126.17	108.89	111.41
FHEFKHOI_01006	CDS	1437	forward	Cation transport protein	79.5	69	82	46.78	37.25	49.37
FHEFKHOI_01007	CDS	1407	forward	DNA methylase	119.5	101.5	140.5	101.47	79.08	122.07
FHEFKHOI_01008	CDS	975	forward	CfrBI restriction endonuclease	279	312.5	420	314.26	322.96	484.04
FHEFKHOI_01009	CDS	735	reverse	hypothetical protein	198	209.5	287.5	369.19	358.42	548.5
FHEFKHOI_01010	CDS	444	reverse	hypothetical protein	161.5	164.5	216	291.29	272.23	398.62
FHEFKHOI_01011	CDS	459	reverse	hypothetical protein	285.5	323.5	451	455.42	473.47	736.09
FHEFKHOI_01012	CDS	519	reverse	hypothetical protein	766	816.5	1122	656.48	642.05	983.87
FHEFKHOI_01013	CDS	966	reverse	hypothetical protein	222	290	269	146.21	175.25	181.28
FHEFKHOI_01014	ahcY	1257	forward	Adenosylhomocysteinase	294	345	361.5	211.28	227.49	265.81
FHEFKHOI_01015	CDS	1152	forward	hypothetical protein	1307	1482	1276.5	434.03	451.56	433.73
FHEFKHOI_01016	CDS	2493	reverse	S-layer protein	2180.5	2101.5	1714	1617.57	1430.39	1300.97
FHEFKHOI_01017	fpoF	1116	forward	F(420)H(2) dehydrogenase subunit F	471.5	522.5	364.5	695.81	707.48	550.37
FHEFKHOI_01018	CDS	561	forward	Nicotinamide-nucleotide adenylyltransferase	926.5	819	799	662.38	537.24	584.47
FHEFKHOI_01019	CDS	1158	reverse	Cys/Met metabolism PLP-dependent enzyme	55.5	68	58.5	182.33	204.97	196.64
FHEFKHOI_01020	pheA_1	252	reverse	Prephenate dehydratase	323.5	229	207.5	467.4	303.58	306.75
FHEFKHOI_01021	pheA_2	573	reverse	Prephenate dehydratase	187.5	149	149	383.28	279.46	311.64
FHEFKHOI_01022	CDS	405	reverse	hypothetical protein	270	258	246.5	252.58	221.45	235.94
FHEFKHOI_01023	lysZ	885	reverse	[LysW]-aminoadipate/[LysW]-glutamate kinase	416	367.5	311.5	499.13	404.57	382.41
FHEFKHOI_01024	CDS	690	forward	Phosphoserine phosphatase	733.5	724	585	705.29	638.74	575.54
FHEFKHOI_01025	CDS	861	forward	hypothetical protein	219	249.5	219.5	287.79	300.83	295.13
FHEFKHOI_01026	gpt	630	forward	Xanthine phosphoribosyltransferase	559.5	572.5	541	350.91	329.45	347.17
FHEFKHOI_01027	aspS	1320	forward	Aspartate--tRNA(Asp/Asn) ligase	1077	1163.5	1029	931.7	923.52	910.8
FHEFKHOI_01028	CDS	957	reverse	hypothetical protein	52	67	56.5	149.48	176.71	166.18
FHEFKHOI_01029	CDS	288	reverse	50S ribosomal protein L37Ae	124	164	127.5	129.13	156.7	135.85
FHEFKHOI_01030	CDS	795	reverse	Exosome complex component Rrp42	204	310	235.5	220.77	307.82	260.77
FHEFKHOI_01031	CDS	765	reverse	Exosome complex component Rrp41	291.5	326.5	291	335.18	344.46	342.36
FHEFKHOI_01032	rrp4_2	720	reverse	Exosome complex component Rrp4	395	452	370	443.11	465.23	424.69
FHEFKHOI_01033	CDS	738	reverse	Ribosome maturation protein SDO1	232.5	268.5	222.5	259.76	275.24	254.35
FHEFKHOI_01034	psmA_2	741	reverse	Proteasome subunit alpha	12.5	13.5	18	28.75	28.49	42.35
FHEFKHOI_01035	CDS	360	forward	Tetratricopeptide repeat protein	117.5	110.5	105	176.23	152.06	161.13
FHEFKHOI_01036	ubiX_1	552	forward	Flavin prenyltransferase UbiX	328.5	344	298	204.64	196.62	189.94
FHEFKHOI_01037	CDS	1329	reverse	hypothetical protein	113	85	97	232.71	160.61	204.39
FHEFKHOI_01038	CDS	402	reverse	hypothetical protein	30	22	21.5	131.41	88.42	96.36
FHEFKHOI_01039	CDS	189	reverse	hypothetical protein	245.5	286	225.5	88.68	94.79	83.34
FHEFKHOI_01040	bamB_3	2292	reverse	Outer membrane protein assembly factor BamB	79	94	65.5	43.34	47.32	36.77
FHEFKHOI_01041	CDS	1509	reverse	hypothetical protein	23	21	19.5	192.34	161.13	166.85
FHEFKHOI_01042	CDS	99	reverse	hypothetical protein	1340	1436	1361	1600.82	1574.02	1663.59
FHEFKHOI_01043	CDS	693	reverse	hypothetical protein	698	706	599	208.24	193.26	182.85
FHEFKHOI_01044	alaS	2775	forward	Alanine--tRNA ligase	479.5	500	452.5	266.78	255.24	257.6
FHEFKHOI_01045	nadE	1488	forward	NH(3)-dependent NAD( ) synthetase	361.5	341	331.5	267.45	231.48	250.94
FHEFKHOI_01046	pelA	1119	reverse	Protein pelota	7139	6596	5995	12469	10570.4	10713.5
FHEFKHOI_01047	CDS	474	forward	hypothetical protein	491	470	469	354.71	311.53	346.67
FHEFKHOI_01048	purP_2	1146	reverse	5-formaminoimidazole-4-carboxamide-1-(beta)-D-ribofuranosyl 5'-monophosphate synthetase	21	12.5	12	16.75	9.15	9.79
FHEFKHOI_01049	CDS	1038	reverse	hypothetical protein	44.5	33.5	40.5	74.88	51.72	69.73
FHEFKHOI_01050	mthZIM	492	reverse	Modification methylase MthZI	32.5	20	17.5	119.58	67.52	65.88
FHEFKHOI_01051	mjaIM_1	225	reverse	Modification methylase MjaI	43	34.5	33.5	142.97	105.25	113.96
FHEFKHOI_01052	CDS	249	reverse	Restriction endonuclease ThaI	45.17	28	35.17	93.72	53.31	74.66
FHEFKHOI_01053	CDS	399	reverse	hypothetical protein	14.67	10	14.67	94.13	58.88	96.31
FHEFKHOI_01054	CDS	129	reverse	hypothetical protein	166.17	140	149.17	198.51	153.46	182.33
FHEFKHOI_01055	CDS	693	reverse	ATP-grasp domain protein	13689	15188	11160	16715.2	17016.1	13943
FHEFKHOI_01056	CDS	678	reverse	GTP cyclohydrolase 1 type 2	140	134.5	120.5	197.12	173.75	173.59
FHEFKHOI_01057	CDS	588	reverse	Calcineurin-like phosphoesterase superfamily domain protein	346	270	258	527.53	377.71	402.48
FHEFKHOI_01058	CDS	543	forward	Flavoprotein	36.5	25	21	90.74	57.03	53.42
FHEFKHOI_01059	CDS	333	reverse	hypothetical protein	4	3	8.5	19.03	13.1	41.38
FHEFKHOI_01060	CDS	174	reverse	hypothetical protein	78	62	73.5	97.4	71.03	93.91
FHEFKHOI_01061	mobA	663	reverse	Molybdenum cofactor guanylyltransferase	501	543	468.5	723.86	719.84	692.59
FHEFKHOI_01062	CDS	573	reverse	hypothetical protein	704.5	650.5	625.5	643.76	545.39	584.82
FHEFKHOI_01063	htpX	906	reverse	Protease HtpX	147	182	153.5	111.45	126.6	119.07
FHEFKHOI_01064	top6A	1092	reverse	Type 2 DNA topoisomerase 6 subunit A	562	600.5	490.5	248.15	243.28	221.59
FHEFKHOI_01065	top6B	1875	reverse	Type 2 DNA topoisomerase 6 subunit B	91	81	72	65.74	53.69	53.22
FHEFKHOI_01066	bchB	1146	forward	Light-independent protochlorophyllide reductase subunit B	4.5	4	6	31.05	25.32	42.35
FHEFKHOI_01067	CDS	120	reverse	hypothetical protein	52	58	35	126.99	129.96	87.46
FHEFKHOI_01068	CDS	339	reverse	DDE superfamily endonuclease	114	77.5	90	227.97	142.2	184.15
FHEFKHOI_01069	CDS	414	reverse	Homeodomain-like domain protein	1413.5	1433.5	1160	972.75	905.15	816.8
FHEFKHOI_01070	CDS	1203	reverse	DNA / pantothenate metabolism flavoprotein	148.5	123.5	123.5	121.97	93.07	103.78
FHEFKHOI_01071	CDS	1008	forward	hypothetical protein	290.5	290.5	267.5	392.98	360.57	370.25
FHEFKHOI_01072	CDS	612	reverse	hypothetical protein	535	564	456	316.15	305.8	275.71
FHEFKHOI_01073	CDS	1401	reverse	hypothetical protein	17	12	8	41.89	27.13	20.17
FHEFKHOI_01074	CDS	336	forward	hypothetical protein	161	153	145	85.94	74.93	79.19
FHEFKHOI_01075	trpE	1551	forward	Anthranilate synthase component 1	31	34	28	45.03	45.31	41.61
FHEFKHOI_01076	trpG	570	forward	Anthranilate synthase component 2	335	305.5	326	616.32	515.69	613.66
FHEFKHOI_01077	CDS	450	forward	30S ribosomal protein S19e	306	274.5	213	781.89	643.56	556.87
FHEFKHOI_01078	CDS	324	forward	DNA-binding protein	314	308.5	246	996	897.85	798.39
FHEFKHOI_01079	CDS	261	forward	50S ribosomal protein L31e	917	887.5	846	1109.9	985.6	1047.7
FHEFKHOI_01080	eif6	684	forward	Translation initiation factor 6	523	464.5	417	411.19	335.08	335.45
FHEFKHOI_01081	frvX	1053	reverse	Tetrahedral aminopeptidase	19	18.5	17	66.37	59.29	60.76
FHEFKHOI_01082	CDS	237	forward	hypothetical protein	1905.5	1741	1687	981.06	822.44	888.69
FHEFKHOI_01083	btuD_7	1608	forward	Vitamin B12 import ATP-binding protein BtuD	304.5	338	299	506.21	515.56	508.59
FHEFKHOI_01084	CDS	498	forward	hypothetical protein	244	279	262	266.15	279.22	292.4
FHEFKHOI_01085	CDS	759	forward	PAC2 family protein	1911	1443	974	6939	4807.52	3618.64
FHEFKHOI_01086	CDS	228	forward	hypothetical protein	42.5	47	45.5	134.81	136.79	147.67
FHEFKHOI_01087	CDS	261	forward	hypothetical protein	64	60	46.5	410.73	353.31	305.34
FHEFKHOI_01088	CDS	129	forward	hypothetical protein	25	15.5	38	40.11	22.82	62.38
FHEFKHOI_01089	CDS	516	forward	hypothetical protein	34.5	27	42.5	58.77	42.2	74.08
FHEFKHOI_01090	CDS	486	forward	HEAT repeats	70	48.5	48.5	65.26	41.49	46.26
FHEFKHOI_01091	CDS	888	forward	Radical SAM superfamily protein	61	46	45	47.42	32.81	35.79
FHEFKHOI_01092	CDS	1065	forward	hypothetical protein	1044.5	1084	821.5	740.98	705.58	596.29
FHEFKHOI_01093	CDS	1167	reverse	hypothetical protein	817	786	572.5	912.8	805.74	654.45
FHEFKHOI_01094	livG_3	741	reverse	putative branched-chain amino acid transport ATP-binding protein LivG	286.5	257	186	988.29	813.41	656.48
FHEFKHOI_01095	nfuA	240	reverse	Fe/S biogenesis protein NfuA	1943.5	1745	1511.5	573	472.05	455.97
FHEFKHOI_01096	hdrD_2	2808		heterodisulfide reductase subunit D	771.5	891	685.5	1884.11	1996.49	1712.89
	CDS forward	CDS forward			37	41	23	134.35	136.6	85.45
FHEFKHOI_01097	CDS	339	forward	Carboxymuconolactone decarboxylase family protein	52	49.5	47.5	93.18	81.39	87.09
FHEFKHOI_01098	CDS	228	forward	hypothetical protein	133	130.5	121.5	93.39	84.08	87.29
FHEFKHOI_01099	CDS	462	forward	hypothetical protein	492	533	615	215.17	213.88	275.2
FHEFKHOI_01100	CDS	1179	forward	hypothetical protein	259	216.5	209.5	191.62	146.97	158.59
FHEFKHOI_01101	gyrB	1893	reverse	DNA gyrase subunit B	1023	1149.5	973	661.15	681.63	643.41
FHEFKHOI_01102	norW	1119	forward	Nitric oxide reductase FlRd-NAD( ) reductase	287	285.5	311.5	283.88	259.1	315.25
FHEFKHOI_01103	lysA	1281	forward	Diaminopimelate decarboxylase	155	112.5	119	111.68	74.37	87.73
FHEFKHOI_01104	CDS	837	reverse	Sulfite exporter TauE/SafE	150	168	183	231.25	237.64	288.67
FHEFKHOI_01105	mshA_5	1149	reverse	D-inositol-3-phosphate glycosyltransferase	187.5	183.5	219	372.25	334.26	444.87
FHEFKHOI_01107	CDS	537	reverse	hypothetical protein	249.5	263	366.5	255.01	246.64	383.28
FHEFKHOI_01108	CDS	417	reverse	hypothetical protein	6624.5	6746.5	8685.5	550.47	514.37	738.46
FHEFKHOI_01109	CDS	810	reverse	hypothetical protein	1978.5	2110.5	2440.5	206.27	201.88	260.33
FHEFKHOI_01110	CDS	9963	reverse	Periplasmic copper-binding protein (NosD)	2574.5	2590.5	3392	288.81	266.63	389.33
FHEFKHOI_01111	CDS	7941	reverse	MG2 domain protein	389.5	404.5	309.5	245.4	233.84	199.52
FHEFKHOI_01112	CDS	7380	reverse	Periplasmic copper-binding protein (NosD)	839	828.5	747.5	520.3	471.41	474.3
FHEFKHOI_01113	CDS	1314	reverse	Putative modulator of DNA gyrase	1221	1268	1125.5	528.13	503.23	498.11
FHEFKHOI_01114	tldD	1335	reverse	Zinc metalloprotease TldD	1631	1311	1410	1974.1	1455.92	1746.16
FHEFKHOI_01115	CDS	1914	reverse	Archaeal Lon protease	295	281.5	232	192.91	168.9	155.23
FHEFKHOI_01116	CDS	684	reverse	hypothetical protein	296.5	292	197.5	1435.49	1297.11	978.35
FHEFKHOI_01117	leuC_2	1266	forward	Isopropylmalate/citramalate isomerase large subunit	283.5	297.5	241.5	178.21	171.59	155.33
FHEFKHOI_01118	CDS	171	reverse	hypothetical protein	4	7	3.5	25.67	41.22	22.98
FHEFKHOI_01119	CDS	1317	reverse	hypothetical protein	80	94	76.5	92.76	100	90.76
FHEFKHOI_01120	CDS	129	reverse	hypothetical protein	209.5	230.5	202.5	688.26	694.8	680.69
FHEFKHOI_01121	CDS	714	reverse	Transposase DDE domain protein	257.5	262.5	231.5	670.38	627.04	616.66
FHEFKHOI_01122	CDS	252	forward	Homeodomain-like domain protein	34.5	27.5	32	43.87	32.09	41.64
FHEFKHOI_01123	CDS	318	reverse	Winged helix-turn helix	7.5	2.5	7	17.84	5.46	17.04
FHEFKHOI_01124	CDS	651	forward	hypothetical protein	18	9	18	37.92	17.4	38.8
FHEFKHOI_01125	CDS	348	forward	hypothetical protein	14	25	24	41.54	68.07	72.87
FHEFKHOI_01126	CDS	393	forward	hypothetical protein	156.5	164.5	126.5	117.36	113.18	97.06
FHEFKHOI_01127	CDS	279	forward	DDE superfamily endonuclease	32.5	20.5	25.5	147.03	85.09	118.04
FHEFKHOI_01129	CDS	1104	forward	CorA-like Mg2 transporter protein	67	60	80	124.09	101.96	151.6
FHEFKHOI_01130	CDS	183	reverse	hypothetical protein	106	102	84	132.36	116.86	107.32
FHEFKHOI_01131	CDS	447	reverse	hypothetical protein	474	509	505	2144.36	2112.79	2337.56
FHEFKHOI_01132	rnhB	663	forward	Ribonuclease HII	409	382	391	387.86	332.38	379.39
FHEFKHOI_01133	CDS	183	forward	Trm112p-like protein	93.5	90	89	101.99	90.07	99.33
FHEFKHOI_01134	CDS	873	forward	hypothetical protein	79.5	82	51	62.33	58.98	40.91
FHEFKHOI_01135	rsmA	759	forward	putative ribosomal RNA small subunit methyltransferase A	78	41.5	80	63.5	31	66.63
FHEFKHOI_01136	CDS	1056	reverse	hypothetical protein	152	101	138	511.54	311.87	475.19
FHEFKHOI_01137	CDS	1017	forward	Lysylphosphatidylglycerol synthase TM region	253	227.5	210	306.22	252.65	260.07
FHEFKHOI_01138	CDS	246	forward	hypothetical protein	10	21	16	22.26	42.88	36.43
FHEFKHOI_01139	pyrH	684	forward	Uridylate kinase	18	17	23	55.19	47.83	72.16
FHEFKHOI_01140	CDS	372	reverse	hypothetical protein	46	32	53	73.38	46.84	86.5
FHEFKHOI_01141	CDS	270	reverse	hypothetical protein	7	9	15	15.58	18.38	34.16
FHEFKHOI_01142	CDS	519	forward	hypothetical protein	36	19	19	310.46	150.34	167.65
FHEFKHOI_01143	CDS	372	forward	hypothetical protein	487	466	446	241.28	211.84	226.09
FHEFKHOI_01144	CDS	96	reverse	hypothetical protein	6260	6943.5	6042	2178.47	2217.04	2151.34
FHEFKHOI_01145	CDS	1671	forward	Periplasmic copper-binding protein (NosD)	1897	2174.5	1621	2991.43	3146.23	2615.44
FHEFKHOI_01146	cdhA	2379	forward	Acetyl-CoA decarbonylase/synthase complex subunit alpha	1183.5	1226	911	4241.57	4031.51	3340.63
FHEFKHOI_01147	cdhE	525	forward	Acetyl-CoA decarbonylase/synthase complex subunit epsilon	3843	4260	3404	2858.55	2907.4	2590.69
FHEFKHOI_01148	CDS	231	forward	hypothetical protein	4113.5	5357.5	4283.5	2410.13	2880.11	2567.9
FHEFKHOI_01149	frhB	1113	forward	Coenzyme F420 hydrogenase/dehydrogenase, beta subunit	1227	1586	1302	1354.42	1606.32	1470.52
FHEFKHOI_01150	cdhB	1413	forward	Acetyl-CoA decarbonylase/synthase complex subunit beta 2	495.5	534.5	483	1454.67	1439.75	1450.84
FHEFKHOI_01151	CDS	750	forward	ATP-binding protein	6055.5	7170	6444	3832.77	4163.91	4173.2
FHEFKHOI_01152	cdhD_2	282	forward	Acetyl-CoA decarbonylase/synthase complex subunit delta	10264.5	12714.5	12201.5	6039.69	6864.28	7345.83
FHEFKHOI_01153	cdhD_1	1308	forward	Acetyl-CoA decarbonylase/synthase complex subunit delta 1	432	379.5	353	330.24	266.18	276.1
FHEFKHOI_01154	cdhG	1407	forward	Acetyl-CoA decarbonylase/synthase complex subunit gamma 1	709	681.5	615.5	940.66	829.6	835.54
FHEFKHOI_01155	CDS	1083	forward	hypothetical protein	148.5	149	142	236.88	218.08	231.76
FHEFKHOI_01156	CDS	624	reverse	putative protein	975	951	877.5	940.78	841.94	866.33
FHEFKHOI_01157	CDS	519	reverse	hypothetical protein	2302	2113.5	1810	1616.45	1361.69	1300.43
FHEFKHOI_01158	mtnP	858	reverse	S-methyl-5'-thioadenosine phosphorylase	443.5	473.5	389	438.67	429.72	393.68
FHEFKHOI_01159	apgM1	1179	reverse	2,3-bisphosphoglycerate-independent phosphoglycerate mutase 1	1092.5	1236.5	1079	765.2	794.63	773.26
FHEFKHOI_01160	CDS	837	forward	Indole-3-glycerol phosphate synthase	246	275	235	262.11	268.84	256.19
FHEFKHOI_01161	trpB1	1182	forward	Tryptophan synthase beta chain 1	461.5	446	330.5	290.11	257.24	212.57
FHEFKHOI_01162	trpA	777	forward	Tryptophan synthase alpha chain	519.5	500	378.5	937.01	827.46	698.51
FHEFKHOI_01164	CDS	1317	reverse	DHHA1 domain protein	38	24.5	37.5	154.21	91.23	155.71
FHEFKHOI_01165	CDS	459	reverse	30S ribosomal protein S15	10	13.5	22.5	27.87	34.53	64.17
FHEFKHOI_01166	CDS	204	forward	hypothetical protein	8	3.5	5	50.17	20.14	32.09
FHEFKHOI_01167	CDS	297	forward	hypothetical protein	47	17.5	34	74.54	25.47	55.17
FHEFKHOI_01168	CDS	132	reverse	hypothetical protein	9	8	16	7.3	5.96	13.29
FHEFKHOI_01169	CDS	522	forward	DDE domain protein	15	7.5	18	22.02	10.1	27.03
FHEFKHOI_01170	CDS	1020	reverse	hypothetical protein	468	499.5	487	271.32	265.7	288.88
FHEFKHOI_01171	CDS	564	reverse	hypothetical protein	82	71	84	161.63	128.41	169.42
FHEFKHOI_01172	rtcB	1428	reverse	tRNA-splicing ligase RtcB	47	2	3	154.41	6.03	10.08
FHEFKHOI_01173	CDS	420	reverse	Protein archease	145	134	96	232.64	197.26	157.6
FHEFKHOI_01174	CDS	252	reverse	hypothetical protein	219	201	220	206.27	173.7	212.01
FHEFKHOI_01175	gloB_1	516	reverse	Hydroxyacylglutathione hydrolase	125	137	130.5	98.28	98.83	104.98
FHEFKHOI_01179	CDS	879	forward	hypothetical protein	41	49.5	55	51.43	56.97	70.59
FHEFKHOI_01180	trpD	1053	forward	Anthranilate phosphoribosyltransferase	116.5	106.5	103	297.68	249.69	269.29
FHEFKHOI_01181	trpF	660	forward	N-(5'-phosphoribosyl)anthranilate isomerase	519.5	502.5	432	445.22	395.14	378.82
FHEFKHOI_01182	cutA	324	forward	Divalent-cation tolerance protein CutA	311.5	262	237	262.88	202.87	204.65
FHEFKHOI_01183	mfnF	966	forward	(4-{4-[2-(gamma-L-glutamylamino)ethyl]phenoxymethyl}furan-2-yl)methanamine synthase	242.5	159.5	193.5	371.78	224.37	303.54
FHEFKHOI_01184	CDS	981	reverse	Radical SAM superfamily protein	104	86	97	177.16	134.42	169.07
FHEFKHOI_01185	CDS	540	reverse	tRNA (cytidine(56)-2'-O)-methyltransferase	80	79	66	38.2	34.61	32.24
FHEFKHOI_01186	CDS	486	reverse	hypothetical protein	151	152	140	195.64	180.69	185.59
FHEFKHOI_01187	CDS	1734	reverse	N-6 DNA Methylase	27.5	19	25.5	105.4	66.82	100
FHEFKHOI_01188	gloB_2	639	reverse	Hydroxyacylglutathione hydrolase	164	201	188.5	105.5	118.63	124.07
FHEFKHOI_01189	CDS	216	forward	hypothetical protein	488	540.5	371	345.31	350.91	268.6
FHEFKHOI_01190	truD	1287	reverse	putative tRNA pseudouridine synthase D	198.5	172	161	125.93	100.12	104.51
FHEFKHOI_01191	dapL_2	1170	reverse	LL-diaminopimelate aminotransferase	329	255.5	256	159.56	113.7	127.04
FHEFKHOI_01192	rimO_1	1305	reverse	Ribosomal protein S12 methylthiotransferase RimO	16	31.5	23.5	86.58	156.39	130.11
FHEFKHOI_01193	argS	1707	reverse	Arginine--tRNA ligase	146.5	135.5	117.5	65.74	55.79	53.95
FHEFKHOI_01194	ubiX_2	153	reverse	Flavin prenyltransferase UbiX	47.5	72	53.5	140.95	196.03	162.43
FHEFKHOI_01195	ycf3	1845	reverse	Photosystem I assembly protein Ycf3	80.5	116	92	94.94	125.52	111.01
FHEFKHOI_01196	CDS	279	reverse	hypothetical protein	599	555	478.5	190.22	161.71	155.48
FHEFKHOI_01197	CDS	702	reverse	PspA/IM30 family protein	206.5	170	165	770.08	581.68	629.58
FHEFKHOI_01198	ileS_1	2607	reverse	Isoleucine--tRNA ligase	2866	3217	2823	1402.32	1444.24	1413.29
FHEFKHOI_01199	CDS	222	forward	hypothetical protein	6.5	9.5	3.5	7.73	10.37	4.26
FHEFKHOI_01200	thsA_1	1692	forward	Thermosome subunit alpha	9.5	3.5	7.5	11.45	3.87	9.25
FHEFKHOI_01202	CDS	696	reverse	DNA methylase	15	17	21	9.28	9.65	13.29
FHEFKHOI_01203	CDS	687	reverse	hypothetical protein	200.5	251	201	234.45	269.3	240.48
FHEFKHOI_01204	CDS	1338	reverse	DNA methylase	2822.5	3254	2810.5	1220.85	1291.41	1243.84
FHEFKHOI_01205	CDS	708	reverse	sulfatase-like hydrolase/transferase	3825	3140.5	3310.5	1848.61	1392.62	1637.04
FHEFKHOI_01206	hdrA_2	1914	reverse	CoB--CoM heterodisulfide reductase iron-sulfur subunit A	1841	2132.5	1735.5	1170.61	1244.14	1129.11
FHEFKHOI_01207	hdrA_3	1713	reverse	CoB--CoM heterodisulfide reductase iron-sulfur subunit A	1323	1615	1261.5	1241.83	1390.89	1211.55
FHEFKHOI_01208	frhB	1302	reverse	hypothetical protein	796	1004.5	719	1234.08	1428.89	1140.54
FHEFKHOI_01209	hdrB_2	882	reverse	CoB--CoM heterodisulfide reductase subunit B	4974	5834	4681.5	1352.35	1455.35	1302.33
FHEFKHOI_01210	hdrC_2	534	reverse	CoB--CoM heterodisulfide reductase iron-sulfur subunit C	878.5	1057.5	805	841.78	929.73	789.23
FHEFKHOI_01211	hdrA_4	3045	reverse	CoB--CoM heterodisulfide reductase iron-sulfur subunit A	1094.5	1070.5	793	1342.4	1204.68	995.16
FHEFKHOI_01212	hdrB_3	864	reverse	CoB--CoM heterodisulfide reductase subunit B	2491.5	2484.5	2041.5	1925.94	1762.14	1614.66
FHEFKHOI_01213	hdrC_3	675	reverse	heterodisulfide reductase subunit C	1062	1063.5	785.5	2093.37	1923.44	1584.23
FHEFKHOI_01214	fdhB_1	1071	reverse	Formate dehydrogenase subunit beta	91	85	66	584.01	500.52	433.39
FHEFKHOI_01215	mvhD	420	reverse	methyl-viologen-reducing hydrogenase subunit delta	69.5	52.5	45.5	84.49	58.56	56.6
FHEFKHOI_01216	CDS	129	reverse	hypothetical protein	944	803	664	1315.7	1026.88	946.9
FHEFKHOI_01217	radB	681	reverse	DNA repair and recombination protein RadB	635	450	385	2190.45	1424.27	1358.85
FHEFKHOI_01218	rps3ae	594	forward	30S ribosomal protein S3Ae	1633	1589.5	1480.5	1310.02	1169.96	1215.21
FHEFKHOI_01219	CDS	240	forward	Gar1/Naf1 RNA binding region	231	214.5	213.5	282.07	240.32	266.74
FHEFKHOI_01220	CDS	1032	forward	Transcription factor TFIIB repeat protein	238.5	221	186	105.14	89.39	83.9
FHEFKHOI_01221	CDS	678	forward	Calcineurin-like phosphoesterase superfamily domain protein	106.5	77	73	198.58	131.73	139.27
FHEFKHOI_01222	speA	1878	reverse	Biosynthetic arginine decarboxylase	140	132	114	218.28	188.83	181.86
FHEFKHOI_01223	CDS	444	reverse	hypothetical protein	59	59.5	75	58.15	53.81	75.63
FHEFKHOI_01224	CDS	531	forward	CYTH domain protein	116	142	166.5	108.15	121.47	158.83
FHEFKHOI_01225	CDS	840	reverse	Binding-protein-dependent transport system inner membrane component	270	260.5	304	302.89	268.13	348.93
FHEFKHOI_01226	CDS	888	reverse	Binding-protein-dependent transport system inner membrane component	270	321	388.5	247.54	270.03	364.44
FHEFKHOI_01227	cpdA_1	738	reverse	3',5'-cyclic adenosine monophosphate phosphodiesterase CpdA	40.5	34	28	33.07	25.47	23.39
FHEFKHOI_01228	CDS	903	reverse	PBP superfamily domain protein	1177	1324	1108	692.55	714.8	667.06
FHEFKHOI_01229	CDS	1014	forward	PhoU domain protein	1059.5	1055	904	771.46	704.83	673.49
FHEFKHOI_01230	CDS	1407	reverse	FAD binding domain protein	1867	1791	1501	8732.57	7686.21	7183.39
FHEFKHOI_01231	hdrD_1	1137	reverse	heterodisulfide reductase subunit D	53	52	47	395.3	355.85	358.67
FHEFKHOI_01232	CDS	177	forward	Ferredoxin	42.5	35	45.5	42.96	32.46	47.06
FHEFKHOI_01233	CDS	111	reverse	hypothetical protein	1.67	6.17	2.17	7.54	25.6	10.03
FHEFKHOI_01234	CDS	819	reverse	hypothetical protein	3.17	7.17	2.17	20.32	42.2	14.23
FHEFKHOI_01235	CDS	183	reverse	hypothetical protein	18.17	37.67	22.17	69.63	132.46	86.93
FHEFKHOI_01236	CDS	129	reverse	hypothetical protein	151.5	142	114	298.63	256.82	229.92
FHEFKHOI_01237	CDS	216	reverse	hypothetical protein	15	21	15	125.44	161.13	128.34
FHEFKHOI_01238	CDS	420	reverse	Transposase DDE domain protein	30	24.5	35.5	20.39	15.28	24.69
FHEFKHOI_01239	CDS	99	reverse	hypothetical protein	7	4.5	3	30.18	17.8	13.24
FHEFKHOI_01240	CDS	1218	reverse	hypothetical protein	21.5	18.5	20.5	38.53	30.42	37.59
FHEFKHOI_01241	CDS	192	reverse	hypothetical protein	18.5	17.5	20	23	19.96	25.44
FHEFKHOI_01242	xerA_2	462	reverse	Tyrosine recombinase XerA	871.5	1151	958	770.84	934.09	866.98
FHEFKHOI_01243	CDS	666	reverse	hypothetical protein	2032	2463.5	1956.5	1283.19	1427.38	1264.15
FHEFKHOI_01245	argF	936	reverse	Ornithine carbamoyltransferase, anabolic	208.5	158.5	149	532.76	371.6	389.55
FHEFKHOI_01246	purD	1311	reverse	Phosphoribosylamine--glycine ligase	771	724	743.5	468.65	403.79	462.41
FHEFKHOI_01247	CDS	324	reverse	hypothetical protein	81.5	83	88.5	83.92	78.42	93.24
FHEFKHOI_01248	thiDN	1362	reverse	Bifunctional thiamine biosynthesis protein ThiDN	363.5	356	315.5	338.89	304.53	300.96
FHEFKHOI_01249	dphB	804	reverse	Diphthine synthase	985	814	721	1078.66	817.89	807.86
FHEFKHOI_01250	nifB	888	reverse	FeMo cofactor biosynthesis protein NifB	3492	3600	3244	13022.4	12318	12378
FHEFKHOI_01251	CDS	756	reverse	Thymidylate synthase	48.5	46.5	48.5	93.6	82.34	95.76
FHEFKHOI_01252	hpkA	222	reverse	Archaeal histone A	133.5	120	130.5	202.42	166.95	202.46
FHEFKHOI_01253	CDS	429	reverse	hypothetical protein	206	206.5	193	153.64	141.31	147.28
FHEFKHOI_01254	CDS	546	reverse	hypothetical protein	453	414	332	292.77	245.49	219.54
FHEFKHOI_01255	proB	1110	reverse	Glutamate 5-kinase	374	364	352	136.7	122.07	131.64
FHEFKHOI_01256	proA	1281	reverse	Gamma-glutamyl phosphate reductase	1.5	0.5	1	1.57	0.48	1.07
FHEFKHOI_01257	hdrA_5	2265	forward	CoB--CoM heterodisulfide reductase iron-sulfur subunit A	1.5	3.5	0	2.04	4.37	0
FHEFKHOI_01258	mjaVM	789	forward	Modification methylase MjaV	1	2	3	3.78	6.94	11.6
FHEFKHOI_01259	CDS	609	reverse	Recombination endonuclease VII	698	681	570	481.55	431.08	402.36
FHEFKHOI_01260	CDS	219	reverse	hypothetical protein	274.5	295.5	207	347.48	343.22	268.11
FHEFKHOI_01261	pan1	1200	reverse	Proteasome-activating nucleotidase 1	260	287.5	177.5	351.72	356.84	245.68
FHEFKHOI_01262	adk	654	forward	Adenylate kinase	134	129	88	208.92	184.54	140.38
FHEFKHOI_01263	CDS	612	forward	hypothetical protein	218.5	238.5	195	177.35	177.61	161.94
FHEFKHOI_01264	cmk	531	forward	Cytidylate kinase	283	304.5	293.5	117.09	115.59	124.25
FHEFKHOI_01265	truB	1020	forward	putative tRNA pseudouridine synthase B	4	11	3	17.25	43.52	13.24
FHEFKHOI_01266	CDS	2001	reverse	hypothetical protein	5.5	10.5	8.5	33.73	59.08	53.33
FHEFKHOI_01267	CDS	192	forward	hypothetical protein	106.5	96	60.5	101	83.53	58.7
FHEFKHOI_01268	CDS	135	forward	hypothetical protein	84	86.5	94	107.32	101.4	122.88
FHEFKHOI_01269	CDS	873	reverse	Serine dehydrogenase proteinase	54	78.5	53	117.34	156.51	117.83
FHEFKHOI_01270	CDS	648	forward	MarC family integral membrane protein	44	39.5	42	86.73	71.44	84.71
FHEFKHOI_01271	CDS	381	reverse	Transposase DDE domain protein	11	11	8	22.49	20.63	16.73
FHEFKHOI_01272	CDS	420	reverse	Transposase DDE domain protein	340	333	315.5	189.93	170.68	180.33
FHEFKHOI_01273	CDS	405	forward	hypothetical protein	1499.5	1641.5	1333	1731.4	1739.05	1574.83
FHEFKHOI_01274	ubiD_2	1482	forward	3-octaprenyl-4-hydroxybenzoate carboxy-lyase	1645.5	1593.5	1244.5	1405.87	1249.16	1087.91
FHEFKHOI_01275	Cytochrome B	717	reverse	hypothetical protein	507	458.5	436.5	237.54	197.1	209.25
FHEFKHOI_01276	Cytochrome c3	969	reverse	hypothetical protein	175	183.5	168.5	150.45	144.74	148.22
FHEFKHOI_01277	infB	1767	forward	putative translation initiation factor IF-2	617.5	642	886.5	267.1	254.79	392.34
FHEFKHOI_01278	CDS	963	forward	hypothetical protein	1067	1004.5	1402.5	515.68	445.43	693.53
FHEFKHOI_01279	CDS	1914	reverse	Type II secretion system (T2SS), protein F	101.5	100.5	114.5	84.37	76.65	97.38
FHEFKHOI_01280	CDS	1713	reverse	Type II/IV secretion system protein	44.5	46	62	52.71	49.99	75.13
FHEFKHOI_01281	CDS	996	forward	KaiC	4.5	8	9.5	15.14	24.7	32.71
FHEFKHOI_01282	CDS	699	forward	hypothetical protein	120	113	112	356.08	307.65	340.04
FHEFKHOI_01283	CDS	246	reverse	hypothetical protein	34.5	25	36.5	63.47	42.2	68.71
FHEFKHOI_01284	CDS	279	reverse	hypothetical protein	8	10.5	10.5	39.42	47.48	52.94
FHEFKHOI_01285	CDS	450	reverse	hypothetical protein	70.5	57	50	153.19	113.64	111.16
FHEFKHOI_01286	CDS	168	reverse	hypothetical protein	124	94.5	120	450.25	314.84	445.83
FHEFKHOI_01287	CDS	381	reverse	hypothetical protein	158.5	117	161	39.02	26.43	40.55
FHEFKHOI_01288	CDS	228	reverse	hypothetical protein	125	124	169.5	27.42	24.96	38.04
FHEFKHOI_01289	CDS	3363	reverse	hypothetical protein	78.5	63	76.5	46.49	34.23	46.35
FHEFKHOI_01290	rapA	3774	reverse	RNA polymerase-associated protein RapA	440.5	516.5	473	149.34	160.66	164.07
FHEFKHOI_01291	CDS	1398	reverse	Transposase DDE domain protein	335	260.5	276	183.79	131.13	154.93
FHEFKHOI_01292	CDS	2442	reverse	Glycosyl hydrolase family 65 central catalytic domain protein	157.5	103	130	251.24	150.75	212.18
FHEFKHOI_01293	gph_1	1509	reverse	Phosphoglycolate phosphatase	82.5	85	78	42.71	40.38	41.32
FHEFKHOI_01294	CDS	519	reverse	VIT family protein	6.5	14	7	16.02	31.65	17.65
FHEFKHOI_01295	CDS	1599	reverse	hypothetical protein	39	21	40	113.29	55.97	118.89
FHEFKHOI_01296	CDS	336	reverse	hypothetical protein	72.5	57.5	61	98.56	71.72	84.85
FHEFKHOI_01297	CDS	285	reverse	hypothetical protein	419.5	376.5	329.5	498.99	410.91	401.02
FHEFKHOI_01298	prmA	609	forward	Ribosomal protein L11 methyltransferase	309.5	327	274	899.06	871.55	814.38
FHEFKHOI_01299	CDS	696	forward	hypothetical protein	793.5	815	804	1216.53	1146.45	1261.2
FHEFKHOI_01300	rpoL	285	forward	DNA-directed RNA polymerase subunit L	777.5	823	746.5	373.8	363.04	367.21
FHEFKHOI_01301	CDS	540	reverse	[Protein ADP-ribosylglutamate] hydrolase	368	329.5	252	457.45	375.81	320.51
FHEFKHOI_01302	gltX	1722	reverse	Glutamate--tRNA ligase	317.5	234	201	159.6	107.92	103.38
FHEFKHOI_01303	isf	666	reverse	Iron-sulfur flavoprotein	84	93	71.5	45.99	46.72	40.06
FHEFKHOI_01304	CDS	1647	reverse	Peptidase family M50	383	308.5	286.5	233.84	172.82	178.97
FHEFKHOI_01305	CDS	1512	forward	hypothetical protein	77.5	55	77	289.01	188.19	293.81
FHEFKHOI_01306	tolB	1356	forward	Protein TolB	151.5	111	88	509.86	342.75	303.02
FHEFKHOI_01307	CDS	222	forward	HicB_like antitoxin of bacterial toxin-antitoxin system	53.5	44.5	45.5	301.31	229.95	262.19
FHEFKHOI_01308	CDS	246	forward	HicA toxin of bacterial toxin-antitoxin,	100.5	73	62.5	346.68	231.05	220.59
FHEFKHOI_01309	CDS	147	forward	hypothetical protein	37	38.5	27	132.61	126.6	99.01
FHEFKHOI_01310	CDS	240	forward	HicB_like antitoxin of bacterial toxin-antitoxin system	320	369	321.5	679.29	718.71	698.29
FHEFKHOI_01311	CDS	231	forward	HicA toxin of bacterial toxin-antitoxin,	977	851	768.5	875.37	699.6	704.52
FHEFKHOI_01312	rps8e	390	forward	30S ribosomal protein S8e	218	175.5	155	393.2	290.44	286.05
FHEFKHOI_01313	pyrB	924	forward	Aspartate carbamoyltransferase	163	154	159	354.19	307.03	353.5
FHEFKHOI_01314	pyrI	459	forward	Aspartate carbamoyltransferase regulatory chain	162	166.5	143	112.04	105.66	101.2
FHEFKHOI_01315	CDS	381	forward	hypothetical protein	76	42	64.5	153.09	77.62	132.94
FHEFKHOI_01316	CDS	1197	forward	Digeranylgeranylglycerophospholipid reductase	40	38	54.5	145.24	126.6	202.48
FHEFKHOI_01317	vapC3	411	reverse	Ribonuclease VapC3	46.5	52.5	43.17	123.39	127.82	117.2
FHEFKHOI_01318	CDS	228	reverse	hypothetical protein	24	22	14.67	150.52	126.6	94.12
FHEFKHOI_01319	CDS	312	reverse	hypothetical protein	63.5	52.5	67.17	246.81	187.23	267.11
FHEFKHOI_01320	CDS	132	reverse	hypothetical protein	43	35	46	188.36	140.67	206.17
FHEFKHOI_01321	CDS	213	reverse	hypothetical protein	40.5	33.5	33.5	35.82	27.19	30.32
FHEFKHOI_01322	CDS	189	forward	hypothetical protein	41.5	46.5	45.5	94.65	97.31	106.18
FHEFKHOI_01323	aglG	936	forward	Glycosyltransferase AglG	90	97	79	318.42	314.88	285.98
FHEFKHOI_01324	CDS	363	forward	hypothetical protein	47	34	28	135.11	89.68	82.35
FHEFKHOI_01325	CDS	234	forward	HicB_like antitoxin of bacterial toxin-antitoxin system	11.5	7.5	14.5	23.34	13.96	30.1
FHEFKHOI_01326	CDS	288	forward	hypothetical protein	12.5	5.5	6.5	27.82	11.23	14.8
FHEFKHOI_01327	CDS	408	forward	hypothetical protein	407.5	356	305	136.97	109.79	104.9
FHEFKHOI_01328	CDS	372	forward	hypothetical protein	252	250.5	282.5	105.21	95.96	120.68
FHEFKHOI_01329	gyrA	2463	forward	DNA gyrase subunit A	14	10.5	14	117.07	80.56	119.79
FHEFKHOI_01330	uvrB	1983	reverse	UvrABC system protein B	13	7	10	74.74	36.93	58.82
FHEFKHOI_01331	CDS	99	reverse	hypothetical protein	875.5	788	702.5	567.15	468.37	465.63
FHEFKHOI_01332	CDS	144	reverse	hypothetical protein	285	257	201	179.16	148.23	129.28
FHEFKHOI_01333	aroA	1278	reverse	3-phosphoshikimate 1-carboxyvinyltransferase	208	239.5	168	211.81	223.77	175.04
FHEFKHOI_01334	CDS	1317	forward	Flavin containing amine oxidoreductase	275	328	268	147.36	161.26	146.94
FHEFKHOI_01335	nadX	813	forward	putative L-aspartate dehydrogenase	235	212.5	187.5	341.32	283.19	278.64
FHEFKHOI_01336	CDS	1545	reverse	DNA polymerase alpha/epsilon subunit B	174	171	143.5	324.44	292.55	273.77
FHEFKHOI_01337	CDS	570	forward	hypothetical protein	2221	2505.5	2302.5	960.68	994.36	1019.01
FHEFKHOI_01338	CDS	444	forward	hypothetical protein	602.5	709.5	571.5	675.88	730.27	655.97
FHEFKHOI_01339	CDS	1914	reverse	Lamin Tail Domain protein	694	658.5	593.5	987.2	859.45	863.81
FHEFKHOI_01340	CDS	738	reverse	hypothetical protein	31016.5	40098.5	29872.5	12038.5	14280	11863.2
FHEFKHOI_01341	CDS	582	reverse	hypothetical protein	52534	71596	56771	12694.7	15874.2	14036.6
FHEFKHOI_01342	CDS	2133	reverse	Cohesin domain protein	2	2	5	8.36	7.67	21.39
FHEFKHOI_01343	CDS	3426	reverse	hypothetical protein	4363	4817.5	4088	2628.87	2663.33	2520.26
FHEFKHOI_01344	CDS	198	forward	hypothetical protein	51.5	40	43	83.11	59.23	71
FHEFKHOI_01345	CDS	1374	forward	terpene cyclase/mutase family protein	30.5	26.5	24	52.28	41.68	42.09
FHEFKHOI_01346	CDS	513	forward	Transmembrane exosortase (Exosortase_EpsH)	6350	7796	6592	2124.07	2392.69	2256.13
FHEFKHOI_01347	CDS	483	forward	hypothetical protein	5026	5413	5011	1695.58	1675.53	1729.7
FHEFKHOI_01348	CDS	2475	forward	von Willebrand factor type A domain protein	88	71	65	138.77	102.73	104.88
FHEFKHOI_01349	CDS	2454	forward	von Willebrand factor type A domain protein	113	99.5	88	288.74	233.27	230.07
FHEFKHOI_01350	CDS	525	reverse	hypothetical protein	6722	7802.5	6682	5553.95	5915.01	5648.86
FHEFKHOI_01351	CDS	324	reverse	hypothetical protein	1305	1230	1361	1482.02	1281.64	1581.44
FHEFKHOI_01352	CDS	1002	reverse	hypothetical protein	59.5	78	60	44.26	53.23	45.66
FHEFKHOI_01353	CDS	729	reverse	hypothetical protein	203.5	230	208	167.64	173.84	175.32
FHEFKHOI_01354	tgtA_3	1113	reverse	tRNA-guanine(15) transglycosylase	146.5	138	142	167.75	144.99	166.37
FHEFKHOI_01355	queA	1005	reverse	S-adenosylmethionine:tRNA ribosyltransferase-isomerase	297.5	300	243	353.87	327.42	295.75
FHEFKHOI_01356	hisF_1	723	reverse	Imidazole glycerol phosphate synthase subunit HisF	60	45	37.5	118.27	81.39	75.63
FHEFKHOI_01357	rpiA	696	reverse	Ribose-5-phosphate isomerase A	6	6.5	9.5	23	22.86	37.26
FHEFKHOI_01358	CDS	420	forward	Transposase DDE domain protein	11	14.5	11	70.59	85.38	72.23
FHEFKHOI_01359	CDS	216	forward	hypothetical protein	74	35	41	43.82	19.02	24.84
FHEFKHOI_01360	CDS	129	forward	hypothetical protein	4	11.5	5	25.67	67.72	32.83
FHEFKHOI_01361	CDS	1398	forward	Transposase DDE domain protein	94	92.5	72	108.99	98.41	85.42
FHEFKHOI_01362	CDS	129	reverse	hypothetical protein	11	10	3	41.58	34.69	11.6
FHEFKHOI_01363	CDS	714	reverse	Transposase DDE domain protein	1044	1015.5	1005	610.39	544.76	601.21
FHEFKHOI_01364	CDS	219	forward	hypothetical protein	463.5	466.5	421.5	453.58	418.86	422.04
FHEFKHOI_01365	CDS	1416	forward	Pyruvate kinase	573	535	514.5	1245.09	1066.64	1143.88
FHEFKHOI_01367	rpoD	846	reverse	DNA-directed RNA polymerase subunit D	507	492.5	415	732.53	652.89	613.5
FHEFKHOI_01368	CDS	381	reverse	30S ribosomal protein S11	643.5	600.5	506	1153.13	987.33	927.75
FHEFKHOI_01369	rps4	573	reverse	30S ribosomal protein S4	1190	1600	1313.5	306.91	378.62	346.61
FHEFKHOI_01370	CDS	462	reverse	30S ribosomal protein S13	744.5	806.5	688.5	572.29	568.82	541.51
FHEFKHOI_01371	ddl	3210	reverse	D-alanine--D-alanine ligase	192.5	148.5	125	708.3	501.34	470.6
FHEFKHOI_01372	carA	1077	reverse	Carbamoyl-phosphate synthase small chain	135	143	132	582.11	565.75	582.36
FHEFKHOI_01373	CDS	225	reverse	RNA polymerase Rpb6	345	340	278.5	665.78	602.02	549.91
FHEFKHOI_01375	rpoN	192	reverse	DNA-directed RNA polymerase subunit N	389	401.5	288.5	755.98	715.92	573.66
FHEFKHOI_01376	rps9	429	reverse	30S ribosomal protein S9	398	460.5	299.5	892.95	947.97	687.53
FHEFKHOI_01377	CDS	426	reverse	50S ribosomal protein L13	57	57	54.5	48.4	44.41	47.35
FHEFKHOI_01378	CDS	369	reverse	50S ribosomal protein L18e	122	108.5	115	210.42	171.7	202.95
FHEFKHOI_01379	CDS	975	reverse	Lysylphosphatidylglycerol synthase TM region	472	448.5	389	600.25	523.32	506.16
FHEFKHOI_01380	CDS	480	forward	putative HTH-type transcriptional regulator	371	406	372	168.95	169.64	173.33
FHEFKHOI_01381	CDS	651	forward	Precorrin-2 dehydrogenase	540	518	433.5	696.35	612.89	571.97
FHEFKHOI_01382	arcS	1818	reverse	Archaeosine synthase	1004.5	990	880	794.28	718.25	711.96
FHEFKHOI_01383	rpl1	642	forward	50S ribosomal protein L1	331	364	310	853.68	861.36	818.05
FHEFKHOI_01384	CDS	1047	forward	50S ribosomal protein L10	398	374	327.5	331.82	286.1	279.37
FHEFKHOI_01385	CDS	321	forward	60s Acidic ribosomal protein	130	165.5	134	159.44	186.24	168.16
FHEFKHOI_01386	trm5b	993	forward	tRNA (guanine(37)-N1)-methyltransferase Trm5b	69.5	62.5	63	74.05	61.1	68.68
FHEFKHOI_01387	CDS	675	reverse	CcmB protein	43	46	49	42.99	42.2	50.13
FHEFKHOI_01388	CDS	777	reverse	putative ABC transporter ATP-binding protein	269.5	267.5	283	216.83	197.47	232.97
FHEFKHOI_01389	CDS	828	reverse	hypothetical protein	153	171.5	172	161.15	165.74	185.37
FHEFKHOI_01390	fcl_3	1029	forward	GDP-L-fucose synthase	294.5	273.5	289	189.89	161.8	190.66
FHEFKHOI_01391	aglF_2	786	forward	UTP--glucose-1-phosphate uridylyltransferase AglF	239	199.5	197	169.12	129.52	142.63
FHEFKHOI_01392	pqqE_6	1284	forward	Coenzyme PQQ synthesis protein E	122.5	135.5	142.5	89.91	91.25	107.01
FHEFKHOI_01393	mshA_6	1170	forward	D-inositol-3-phosphate glycosyltransferase	31	46.5	44	137.98	189.9	200.38
FHEFKHOI_01394	mshA_7	1128	forward	D-inositol-3-phosphate glycosyltransferase	363.5	288	336	203.89	148.22	192.83
FHEFKHOI_01395	CDS	186	forward	hypothetical protein	54	53.5	48.5	292.2	265.61	268.52
FHEFKHOI_01396	rimO_2	1476	forward	Ribosomal protein S12 methylthiotransferase RimO	239	232.5	267	62.52	55.8	71.46
FHEFKHOI_01397	CDS	153	forward	hypothetical protein	295.5	262.5	281.5	124.5	101.47	121.35
FHEFKHOI_01398	CDS	3165	forward	hypothetical protein	207.5	164.5	170.5	323.51	235.32	271.99
FHEFKHOI_01399	CDS	1965	forward	hypothetical protein	130.5	126	126	226.5	200.65	223.76
FHEFKHOI_01400	yccX_2	531	forward	Acylphosphatase	229	195	169.5	99.99	78.12	75.73
FHEFKHOI_01401	CDS	477	forward	hypothetical protein	211.5	202	172.5	224.48	196.72	187.33
FHEFKHOI_01402	CDS	1896	forward	hypothetical protein	967	961.5	865.5	684.24	624.24	626.62
FHEFKHOI_01403	cofE_2	780	reverse	Coenzyme F420:L-glutamate ligase	364	352.5	257.5	643.91	572.14	466.07
FHEFKHOI_01405	aksA	1170	reverse	putative homocitrate synthase AksA	974.5	824	681.5	1144.36	887.83	818.84
FHEFKHOI_01406	CDS	468	reverse	putative protein MTH_862	1835.5	2018	1868.5	915.96	923.98	954.04
FHEFKHOI_01407	mfnB	705	forward	(5-formylfuran-3-yl)methyl phosphate synthase	956	1190.5	1034	4548.62	5197.2	5033.77
FHEFKHOI_01408	aor_2	1659	reverse	Tungsten-containing aldehyde ferredoxin oxidoreductase	11282	14654	12246.5	6652.58	7928.28	7388.68
FHEFKHOI_01409	CDS	174	forward	hypothetical protein	5656	7946	6285.5	5845.85	7535.39	6647.05
FHEFKHOI_01410	mcrB	1404	forward	Methyl-coenzyme M reductase II subunit beta	21144	28064	26072	9790.17	11922.6	12351.8
FHEFKHOI_01411	mcrG	801	forward	Methyl-coenzyme M reductase I subunit gamma	1095	1227.5	1198	9747.7	10026	10911.8
FHEFKHOI_01412	mcrA	1788	forward	Methyl-coenzyme M reductase I subunit alpha	66	61	66	116.75	99.01	119.46
FHEFKHOI_01413	CDS	93	reverse	hypothetical protein	260	246	248.5	162.33	140.92	158.75
FHEFKHOI_01415	ogt	468	forward	Methylated-DNA--protein-cysteine methyltransferase	65.5	59	66.5	83.3	68.84	86.53
FHEFKHOI_01417	CDS	1326	reverse	hypothetical protein	395	309	313	1345.74	965.92	1091.09
FHEFKHOI_01418	uppS_1	651	forward	Tritrans,polycis-undecaprenyl-diphosphate synthase (GGDP specific)	761.5	583	613	2594.39	1822.43	2136.86
FHEFKHOI_01419	CDS	243	forward	Winged helix-turn-helix	43	21	28	156.14	69.96	104.03
FHEFKHOI_01420	CDS	243	reverse	hypothetical protein	12	12	10	43.01	39.46	36.67
FHEFKHOI_01421	CDS	228	reverse	hypothetical protein	247	216.5	206	302.95	243.64	258.51
FHEFKHOI_01422	CDS	231	reverse	hypothetical protein	159	126	127	152.35	110.78	124.51
FHEFKHOI_01423	CDS	675	forward	hypothetical protein	95	107.5	83	64.89	67.37	58.01
FHEFKHOI_01424	mptN	864	forward	Tetrahydromethanopterin:alpha-L-glutamate ligase	441	412	385	268.06	229.78	239.44
FHEFKHOI_01425	mdtG	1212	reverse	Multidrug resistance protein MdtG	75	62	78	127.76	96.9	135.95
FHEFKHOI_01426	selD	1362	forward	Selenide, water dikinase	87	103	79	347.95	377.97	323.28
FHEFKHOI_01427	CDS	486	reverse	Phosphodiesterase	115	120	108	247.93	237.38	238.24
FHEFKHOI_01428	CDS	207	forward	hypothetical protein	75.83	68	83	87.93	72.34	98.47
FHEFKHOI_01429	CDS	384	forward	Nitroreductase family protein	3.83	6	2	24.6	35.33	13.13
FHEFKHOI_01430	CDS	714	forward	Transposase DDE domain protein	3.33	2	3	13.94	7.67	12.83
FHEFKHOI_01431	CDS	129	forward	hypothetical protein	142.5	158.5	146.5	405.41	413.74	426.45
FHEFKHOI_01432	CDS	198	forward	hypothetical protein	846.5	928.5	892.5	298.34	300.25	321.85
FHEFKHOI_01433	CDS	291	forward	hypothetical protein	154.5	207.5	125.5	387.6	477.63	322.15
FHEFKHOI_01434	CDS	2349	forward	Anaerobic ribonucleoside-triphosphate reductase	91.5	101.5	115.5	171.77	174.83	221.85
FHEFKHOI_01435	CDS	330	forward	hypothetical protein	13	5	11	35.17	12.41	30.45
FHEFKHOI_01436	CDS	441	forward	hypothetical protein	219.5	200.5	165	651.33	545.88	500.96
FHEFKHOI_01437	CDS	306	reverse	DDE domain protein	147.5	151	111.5	598.59	562.26	462.98
FHEFKHOI_01438	CDS	279	forward	50S ribosomal protein L44e	235	247.5	186	245.65	237.38	198.93
FHEFKHOI_01439	CDS	204	forward	30S ribosomal protein S27e	55.5	76.5	44	278.47	352.18	225.89
FHEFKHOI_01440	eif2a	792	forward	Translation initiation factor 2 subunit alpha	232.5	246.5	174.5	253.6	246.7	194.75
FHEFKHOI_01441	CDS	165	forward	Ribosome biogenesis protein Nop10	65.5	52	37.5	129.11	94.05	75.63
FHEFKHOI_01442	CDS	759	forward	PAC2 family protein	34.33	46	24	131.59	161.77	94.12
FHEFKHOI_01443	CDS	420	forward	Transposase DDE domain protein	5.83	5.5	2.5	37.44	32.39	16.42
FHEFKHOI_01444	CDS	216	forward	hypothetical protein	89.33	78.5	61	56.16	45.28	39.23
FHEFKHOI_01445	CDS	129	forward	hypothetical protein	41	23	41	171.43	88.24	175.4
FHEFKHOI_01446	CDS	1317	forward	Transposase DDE domain protein	1547.5	1572.5	1132.5	2124.63	1980.9	1590.9
FHEFKHOI_01447	CDS	198	reverse	hypothetical protein	1811	1840	1302.5	1677.07	1563.4	1234.13
FHEFKHOI_01448	hdrC_4	603	forward	heterodisulfide reductase subunit C
FHEFKHOI_01449	hdrB_4	894	forward	CoB--CoM heterodisulfide reductase subunit B
FHEFKHOI_01450	hdrA_6	2991		heterodisulfide reductase subunit A	727	788.5	621	1412.85	1405.99	1234.82
	CDS forward	CDS forward			1242	1585.5	1185	894.9	1048.18	873.62
FHEFKHOI_01451	vhcD_2	426	forward	F420-non-reducing hydrogenase vhc iron-sulfur subunit D	1790.5	2085.5	1455	1074.15	1147.94	893.11
FHEFKHOI_01452	fdhB_2	1149	forward	Formate dehydrogenase subunit beta	443	555.5	402.5	1027.32	1181.97	955.04
FHEFKHOI_01453	fdhA	1380	forward	Formate dehydrogenase subunit alpha	418	371	342.5	323.12	263.13	270.89
FHEFKHOI_01454	CDS	357	reverse	hypothetical protein	3517.5	3919.5	4074.5	10007.2	10231.2	11860.5
FHEFKHOI_01455	rpa	1071	forward	Replication factor A	231.5	238.5	252.5	314.71	297.48	351.21
FHEFKHOI_01456	CDS	291	forward	hypothetical protein	16	16	20	38.39	35.23	49.11
FHEFKHOI_01457	hisH	609	reverse	Imidazole glycerol phosphate synthase subunit HisH	7.5	7	7	22.5	19.27	21.48
FHEFKHOI_01458	CDS	345	forward	hypothetical protein	11.5	16	12	23	29.36	24.55
FHEFKHOI_01459	CDS	276	forward	Transposase IS200 like protein	37	43	28	150.16	160.11	116.27
FHEFKHOI_01460	CDS	414	forward	hypothetical protein	96	75	64	164.55	117.95	112.24
FHEFKHOI_01461	CDS	204	reverse	hypothetical protein	4.5	5	2	28.88	29.44	13.13
FHEFKHOI_01462	CDS	483	reverse	Homeodomain-like domain protein	26.5	41.5	15	101.57	145.94	58.82
FHEFKHOI_01463	CDS	129	reverse	hypothetical protein	48	48.5	36	94.62	87.72	72.61
FHEFKHOI_01464	CDS	216	reverse	hypothetical protein	38.5	40	33	332.02	316.5	291.18
FHEFKHOI_01465	CDS	420	reverse	Transposase DDE domain protein	149	141.5	131	399.21	347.85	359.12
FHEFKHOI_01466	CDS	96	forward	hypothetical protein	1202.5	1256.5	1121	314.54	301.56	300.02
FHEFKHOI_01467	CDS	309	forward	hypothetical protein	1152.5	1048	1150.5	771.96	644.07	788.48
FHEFKHOI_01468	ileS_2	3165	reverse	Isoleucine--tRNA ligase	618.5	527	553.5	768.84	601.07	703.99
FHEFKHOI_01469	treT	1236	reverse	Trehalose synthase	2.33	4.67	2.33	11.1	20.37	11.36
FHEFKHOI_01470	CDS	666	reverse	hypothetical protein	4.33	5.67	2.33	27.81	33.37	15.32
FHEFKHOI_01471	CDS	174	reverse	hypothetical protein	6.33	9.17	4.83	24.27	32.24	18.95
FHEFKHOI_01472	CDS	129	reverse	hypothetical protein	49	41.5	37.5	96.59	75.06	75.63
FHEFKHOI_01473	CDS	216	reverse	hypothetical protein	5	7	9	15.86	20.37	29.21
FHEFKHOI_01474	CDS	420	reverse	Transposase DDE domain protein	73	56	54	116.45	81.96	88.13
FHEFKHOI_01475	CDS	261	forward	hypothetical protein	155	173	150.5	139.33	142.68	138.42
FHEFKHOI_01476	CDS	519	forward	Helix-turn-helix domain protein	1072	1058	966.5	444.19	402.24	409.76
FHEFKHOI_01477	CDS	921	reverse	Nucleoside recognition	358	310.5	269.5	522.72	415.98	402.62
FHEFKHOI_01478	CDS	1998	reverse	von Willebrand factor type A domain protein	195	235.5	187.5	192.19	212.96	189.08
FHEFKHOI_01479	tbp2	567	forward	TATA-box-binding protein 2	67	53.5	48.5	355.57	260.51	263.35
FHEFKHOI_01480	CDS	840	forward	TatD related DNase	188	171.5	120.5	798.17	668.07	523.45
FHEFKHOI_01482	CDS	156	reverse	hypothetical protein	51	25	31	143.61	64.59	89.32
FHEFKHOI_01483	CDS	195	reverse	hypothetical protein	7.5	7	6.5	48.13	41.22	42.68
FHEFKHOI_01484	CDS	294	forward	hypothetical protein	24	33	23	91.99	116.05	90.2
FHEFKHOI_01485	CDS	129	reverse	hypothetical protein	41.5	29	37.5	88.1	56.48	81.45
FHEFKHOI_01486	CDS	216	reverse	hypothetical protein	17	14	20	88.52	66.88	106.55
FHEFKHOI_01487	CDS	390	reverse	Transposase DDE domain protein	12	20	12	23.82	36.43	24.38
FHEFKHOI_01488	CDS	159	forward	hypothetical protein	134.5	129.5	116.5	123.31	108.94	109.28
FHEFKHOI_01489	CDS	417	forward	hypothetical protein	186.5	172.5	160.5	365.01	309.77	321.41
FHEFKHOI_01490	thrB	903	reverse	Homoserine kinase	4	7	5	10.82	17.38	13.84
FHEFKHOI_01491	CDS	423	forward	HIT domain protein	27.5	19.5	19	65.42	42.56	46.25
FHEFKHOI_01492	CDS	306	forward	DDE domain protein	14.5	5.5	6.5	58.84	20.48	26.99
FHEFKHOI_01493	CDS	348	reverse	hypothetical protein	21	13	16	69.82	39.66	54.43
FHEFKHOI_01494	CDS	204	reverse	hypothetical protein	20	17	24.5	44.87	35	56.24
FHEFKHOI_01495	CDS	249	reverse	hypothetical protein	40	32	48	38.87	28.53	47.72
FHEFKHOI_01496	CDS	369	reverse	hypothetical protein	54	42	77.5	96.14	68.61	141.18
FHEFKHOI_01497	CDS	852	reverse	hypothetical protein	116	145.5	114.5	70.98	81.69	71.69
FHEFKHOI_01498	CDS	465	reverse	hypothetical protein	1076	1159.5	1051	1308.09	1293.34	1307.31
FHEFKHOI_01499	CDS	1353	reverse	Cytochrome C biogenesis protein transmembrane region	29.5	32	39	85.69	85.29	115.92
FHEFKHOI_01500	CDS	681	reverse	hypothetical protein	0.5	1	6	0.61	1.11	7.43
FHEFKHOI_01501	CDS	285	forward	RAMP superfamily protein	69.83	80.33	71.33	46.33	48.9	48.42
FHEFKHOI_01502	CDS	684	forward	hypothetical protein	3.83	5.33	9.83	32.06	40.92	84.14
FHEFKHOI_01503	CDS	1248	forward	hypothetical protein	211.83	214.33	195.83	67.04	62.24	63.41
FHEFKHOI_01504	CDS	99	forward	hypothetical protein	190	252	190.5	163.34	198.78	167.57
FHEFKHOI_01505	CDS	2616	forward	hypothetical protein	36.5	47.5	40.5	82.56	98.58	93.73
FHEFKHOI_01506	cmr4	963	forward	CRISPR system Cmr endoribonuclease Cmr4	176	166.5	132	172.23	149.5	132.17
FHEFKHOI_01507	CDS	366	forward	hypothetical protein	57	62	65.5	86.91	86.73	102.18
FHEFKHOI_01508	CDS	846	forward	hypothetical protein	144	184.5	121.5	75.41	88.64	65.1
FHEFKHOI_01509	CDS	543	forward	hypothetical protein	22	24.5	25	37.25	38.06	43.31
FHEFKHOI_01510	herA_1	1581	forward	DNA double-strand break repair helicase HerA	178.5	221	167	153.46	174.32	146.9
FHEFKHOI_01511	CDS	489	forward	hypothetical protein	235	244.5	209.5	230.79	220.31	210.51
FHEFKHOI_01512	tyrS	963	forward	Tyrosine--tRNA ligase	90.5	86	64	233.41	203.51	168.89
FHEFKHOI_01513	CDS	843	forward	Iron-sulfur cluster carrier protein	199.5	168	133.5	478.73	369.9	327.78
FHEFKHOI_01514	CDS	321	forward	Dinitrogenase iron-molybdenum cofactor	72.5	52.5	49	139.91	92.96	96.75
FHEFKHOI_01515	CDS	345	forward	hypothetical protein	367	385	319	946.52	911.06	841.8
FHEFKHOI_01516	CDS	429	forward	hypothetical protein	1384.5	1475	1185.5	316.02	308.91	276.87
FHEFKHOI_01517	CDS	321	forward	DsrE/DsrF-like family protein	284.5	282.5	179.5	301.97	275.11	194.94
FHEFKHOI_01518	CDS	3627	reverse	CobN/Magnesium Chelatase	470	382	313	358.29	267.19	244.14
FHEFKHOI_01519	btuD_8	780	reverse	Cobalamin import ATP-binding protein BtuD	1491	1435.5	951	1118.1	987.7	729.68
FHEFKHOI_01520	btuC_2	1086	reverse	Cobalamin import system permease protein BtuC	4132.5	3926	2818	2721.75	2372.49	1899.01
FHEFKHOI_01521	btuF_2	1104	reverse	Vitamin B12-binding protein	172	171.5	154	427.62	391.21	391.74
FHEFKHOI_01522	CDS	1257	forward	MotA/TolQ/ExbB proton channel family protein	902.5	1113	844	469.03	530.72	448.8
FHEFKHOI_01523	CDS	333	forward	hypothetical protein	910	985.5	743	93.95	93.35	78.49
FHEFKHOI_01524	CDS	1593	forward	hypothetical protein	11	13	22	91.99	99.75	188.24
FHEFKHOI_01525	CDS	8019	forward	hypothetical protein	22	21	24	34.69	30.38	38.72
FHEFKHOI_01526	CDS	99	forward	hypothetical protein	47	35	26	75.41	51.52	42.68
FHEFKHOI_01527	CDS	525	reverse	Homeodomain-like domain protein	174.5	120.5	144	76.44	48.43	64.54
FHEFKHOI_01528	cetZ_2	516	forward	Tubulin-like protein CetZ	101	82	104	84.72	63.11	89.26
FHEFKHOI_01529	CDS	1890	forward	CRISPR-associated protein (cas_TM1802)	52.5	40.5	54	56.82	40.21	59.79
FHEFKHOI_01530	cas7	987	forward	CRISPR-associated protein Cas7	110	89	97	36.88	27.38	33.28
FHEFKHOI_01531	CDS	765	forward	hypothetical protein	63.5	52	66	78.94	59.31	83.94
FHEFKHOI_01532	CDS	2469	forward	hypothetical protein	67.5	65.5	69	27.56	24.53	28.82
FHEFKHOI_01533	CDS	666	forward	hypothetical protein	72	51.5	86.5	82.1	53.88	100.93
FHEFKHOI_01534	CDS	2028	forward	hypothetical protein	36.5	38.5	55	50.36	48.74	77.65
FHEFKHOI_01535	CDS	726	forward	hypothetical protein	57	80.5	60.5	55	71.27	59.73
FHEFKHOI_01536	CDS	600	forward	hypothetical protein	100	83.5	103	84.91	65.05	89.49
FHEFKHOI_01537	CDS	858	forward	RAMP superfamily protein	40.5	33	39.5	115.22	86.14	114.98
FHEFKHOI_01538	cas1-1	975	forward	CRISPR-associated endonuclease Cas1 1	330	307.5	392.5	457.63	391.26	556.91
FHEFKHOI_01539	cas2	291	forward	CRISPR-associated endoribonuclease Cas2	89	74.5	92.5	117.51	90.26	124.97
FHEFKHOI_01540	CDS	597	forward	hypothetical protein	51	55.5	53.5	65.77	65.67	70.59
FHEFKHOI_01541	CDS	627	forward	hypothetical protein	204	197.5	215	163.65	145.37	176.47
FHEFKHOI_01542	pcm	642	forward	Protein-L-isoaspartate O-methyltransferase	23	27.5	28	113.34	124.34	141.18
FHEFKHOI_01543	CDS	1032	forward	NAD(P)-binding Rossmann-like domain protein	304	287	241	729.5	631.91	591.72
FHEFKHOI_01544	CDS	168	forward	hypothetical protein	328.5	314.5	275.5	604.36	530.88	518.6
FHEFKHOI_01545	hisF_2	345	forward	Imidazole glycerol phosphate synthase subunit HisF	212.5	221	193	385.8	368.14	358.52
FHEFKHOI_01546	hisF_3	450	forward	Imidazole glycerol phosphate synthase subunit HisF	679.5	732	632.5	667.32	659.59	635.56
FHEFKHOI_01547	coaD	456	reverse	Phosphopantetheine adenylyltransferase	220.5	219	169.5	413.94	377.22	325.58
FHEFKHOI_01548	guaB_5	843	reverse	Inosine-5'-monophosphate dehydrogenase	140	103	114.5	109.14	73.67	91.33
FHEFKHOI_01549	CDS	441	reverse	Universal stress protein	103.5	68	74.5	84.01	50.64	61.87
FHEFKHOI_01550	dadD_2	1062	reverse	5'-deoxyadenosine deaminase	36.5	30.5	34.5	38.15	29.25	36.9
FHEFKHOI_01551	dph2	1020	reverse	2-(3-amino-3-carboxypropyl)histidine synthase	387	296	257	998.11	700.45	678.19
FHEFKHOI_01552	CDS	792	reverse	hypothetical protein	482.5	528	391	876	879.55	726.33
FHEFKHOI_01553	CDS	321	forward	Thioredoxin	1117.5	1178	932	395.37	382.4	337.38
FHEFKHOI_01554	dsbD_2	456	forward	Thiol:disulfide interchange protein DsbD	1254	1040	942	728.54	554.38	559.96
FHEFKHOI_01555	ccsA_2	2340	forward	Cytochrome c biogenesis protein CcsA	67	77	65	84.81	89.43	84.19
FHEFKHOI_01556	CDS	1425	forward	Periplasmic copper-binding protein (NosD)	466.5	378.5	409.5	653.48	486.48	586.93
FHEFKHOI_01557	mptE	654	forward	6-hydroxymethyl-7,8-dihydropterin pyrophosphokinase	100	86	73.5	192.98	152.28	145.13
FHEFKHOI_01558	CDS	591	forward	50S ribosomal protein L15e	267	236	246	320.36	259.81	302
FHEFKHOI_01559	CDS	429	forward	RNA-binding protein	141.5	161.5	127	320.07	335.18	293.93
FHEFKHOI_01560	rnp3	690	forward	Ribonuclease P protein component 3	475.5	397.5	302	1474.38	1130.88	958.11
FHEFKHOI_01561	rnp2	366	forward	Ribonuclease P protein component 2	915.5	830.5	659	2317.83	1929.22	1707.1
FHEFKHOI_01562	CDS	267	reverse	hypothetical protein	13	11	10	40.31	31.29	31.73
FHEFKHOI_01563	CDS	327	reverse	hypothetical protein	16	9	13	49.61	25.6	41.24
FHEFKHOI_01564	CDS	267	reverse	hypothetical protein	169.5	235.5	203.5	309.77	394.9	380.53
FHEFKHOI_01565	CDS	267	forward	hypothetical protein	366.5	473	453.5	254.76	301.67	322.54
FHEFKHOI_01566	CDS	453	reverse	hypothetical protein	300	299.5	236.5	199.97	183.17	161.3
FHEFKHOI_01567	CDS	1191	reverse	hypothetical protein	19.5	17	19.5	74.74	59.78	76.47
FHEFKHOI_01568	CDS	1242	reverse	hypothetical protein	1837.5	2028	1888	1204.47	1219.7	1266.25
FHEFKHOI_01569	CDS	216	forward	hypothetical protein	374.5	331.5	322.5	813.76	660.92	717.01
FHEFKHOI_01570	eno	1263	reverse	Enolase	260.5	251.5	266.5	233.4	206.75	244.31
FHEFKHOI_01571	CDS	381	reverse	Cyclophilin-like protein	3994	4899	3966	1996.73	2247.17	2028.68
FHEFKHOI_01572	CDS	924	reverse	Ferredoxin--NADP reductase	23.5	27.5	33	76.3	81.92	109.62
FHEFKHOI_01573	thsA_2	1656	forward	Thermosome subunit alpha	1415.5	1552	1297.5	435.96	438.58	408.88
FHEFKHOI_01575	CDS	255	reverse	PQ loop repeat protein	996	1088.5	853.5	690.6	692.49	605.51
FHEFKHOI_01576	ppsA	2688	reverse	Phosphoenolpyruvate synthase	229	235.5	196.5	228.97	216.05	201.03
FHEFKHOI_01577	CDS	1194	reverse	hypothetical protein	696	665.5	457.5	512.19	449.35	344.48
FHEFKHOI_01578	mqnA	828	reverse	Chorismate dehydratase	1589	1349	1076	1452	1131.03	1006.02
FHEFKHOI_01579	cofH_1	1125	reverse	FO synthase subunit 2	399	375.5	316	241.47	208.5	195.67
FHEFKHOI_01580	idsA	906	reverse	Short chain isoprenyl diphosphate synthase	162	155.5	128.5	193.53	170.45	157.07
FHEFKHOI_01581	CDS	1368	reverse	O-phospho-L-seryl-tRNA:Cys-tRNA synthase	346	317	292.5	314.09	264.03	271.68
FHEFKHOI_01582	ubaA	693	reverse	SAMP-activating enzyme E1	47	26	36	187.97	95.41	147.32
FHEFKHOI_01583	nadA_2	912	reverse	Quinolinate synthase A	258.5	254	249	123.63	111.46	121.85
FHEFKHOI_01584	CDS	207	forward	hypothetical protein	315	316.5	284.5	151.18	139.37	139.71
FHEFKHOI_01585	CDS	1731	reverse	hypothetical protein	1986	1845.5	1653.5	2446.7	2086.1	2084.28
FHEFKHOI_01586	btuD_9	1725	forward	Vitamin B12 import ATP-binding protein BtuD	886	981.5	804	981.94	998.07	911.71
FHEFKHOI_01587	tpiA	672	forward	Triosephosphate isomerase	384.5	428.5	440	150.08	153.46	175.73
FHEFKHOI_01588	CDS	747	reverse	hypothetical protein	361	287	318	600.13	437.77	540.9
FHEFKHOI_01589	CDS	2121	forward	ATP-dependent DNA helicase Hel308	560	488	431	1103.85	882.59	869.26
FHEFKHOI_01591	CDS	498	reverse	hypothetical protein	391	311	272	261.26	190.67	185.96
FHEFKHOI_01592	CDS	420	forward	Thioredoxin	75.5	69	68.5	169.39	142.04	157.25
FHEFKHOI_01593	eif2g	1239	forward	Translation initiation factor 2 subunit gamma	269.5	246	172.5	387.35	324.42	253.68
FHEFKHOI_01594	vapC9	369	forward	Ribonuclease VapC9	66	56.5	50	293.77	230.74	227.71
FHEFKHOI_01595	rpoE1	576	forward	DNA-directed RNA polymerase subunit E'	161.5	143.5	121.5	257.62	210.03	198.3
FHEFKHOI_01596	spt4	186	forward	Transcription elongation factor Spt4	553.5	530	501.5	433.93	381.24	402.28
FHEFKHOI_01597	CDS	519	forward	hypothetical protein	31	20	27	111.1	65.77	99.01
FHEFKHOI_01598	sua5	1056	reverse	Threonylcarbamoyl-AMP synthase	175.5	148.5	114	213.35	165.64	141.8
FHEFKHOI_01599	CDS	231	reverse	hypothetical protein	208.5	154.5	152.5	175.96	119.63	131.68
FHEFKHOI_01601	thyA_2	681	forward	Putative thymidylate synthase	35.5	19.5	24.5	87.47	44.08	61.77
FHEFKHOI_01602	thiL_3	981	forward	Thiamine-monophosphate kinase	181.5	197	157	110.08	109.63	97.43
FHEFKHOI_01603	CDS	336	reverse	HEAT repeats	2351.5	2291.5	2154	1567.45	1401.48	1469.08
FHEFKHOI_01604	CDS	1365	reverse	KAP family P-loop domain protein	9.5	8	17	49.46	38.22	90.57
FHEFKHOI_01605	cdc6	1242	reverse	ORC1-type DNA replication protein	8	19	12	16.23	35.37	24.91
FHEFKHOI_01606	CDS	159	reverse	hypothetical protein	22	20	10	31.29	26.1	14.55
FHEFKHOI_01607	CDS	408	reverse	hypothetical protein	7.5	10	11.5	17.69	21.64	27.75
FHEFKHOI_01608	CDS	582	reverse	hypothetical protein	16.5	15	21.5	38.92	32.46	51.89
FHEFKHOI_01609	CDS	351	reverse	hypothetical protein	28	32	23.5	83.99	88.07	72.12
FHEFKHOI_01610	CDS	351	reverse	hypothetical protein	36	18	19.5	99.35	45.58	55.06
FHEFKHOI_01611	CDS	276	forward	Homeodomain-like domain protein	10	8	11	44.51	32.67	50.1
FHEFKHOI_01612	CDS	300	forward	hypothetical protein	111.5	80	96.5	87.17	57.38	77.19
FHEFKHOI_01613	CDS	186	forward	hypothetical protein	18	12.5	24	41.05	26.16	56
FHEFKHOI_01614	CDS	1059	forward	Transposase DDE domain protein	10	14.5	12.5	46.77	62.23	59.82
FHEFKHOI_01615	CDS	363	forward	hypothetical protein	116	116	97	273.6	251.04	234.09
FHEFKHOI_01616	CDS	177	forward	hypothetical protein	130	147	122	362.37	375.97	347.96
FHEFKHOI_01617	CDS	351	reverse	putative protein	1038.5	1055	861	661.86	616.93	561.46
FHEFKHOI_01618	CDS	297	reverse	50S ribosomal protein L21e	16873	16483	14950	7332.77	6572.51	6647.65
FHEFKHOI_01619	CDS	1299	reverse	tRNA pseudouridine synthase Pus10	545.5	660	472	314.27	348.88	278.23
FHEFKHOI_01620	CDS	1905	reverse	HD domain protein	294	328	272.5	171.53	175.58	162.67
FHEFKHOI_01621	gatB	1437	reverse	Aspartyl/glutamyl-tRNA(Asn/Gln) amidotransferase subunit B	58.5	64	50.5	173.59	174.25	153.32
FHEFKHOI_01622	CDS	1419	reverse	Amidase	11	18.5	18.5	40.47	62.46	69.65
FHEFKHOI_01623	gatC	279	reverse	Aspartyl/glutamyl-tRNA(Asn/Gln) amidotransferase subunit C	35.5	27	43	59.02	41.18	73.14
FHEFKHOI_01624	CDS	225	forward	hypothetical protein	30.5	14.5	33.5	147.66	64.41	165.95
FHEFKHOI_01625	CDS	498	forward	hypothetical protein	424	305	288	709.14	468.04	492.84
FHEFKHOI_01626	CDS	171	forward	hypothetical protein	357	338	289	193.93	168.47	160.63
FHEFKHOI_01627	leuD_2	495	reverse	Isopropylmalate/citramalate isomerase small subunit	7709.5	7734	7642.5	877.69	807.87	890.23
FHEFKHOI_01628	cbiA_1	1524	forward	Cobyrinate a,c-diamide synthase	209	144.5	175.5	257.48	163.34	221.22
FHEFKHOI_01629	CDS	7272	forward	Repeat domain in Vibrio, Colwellia, Bradyrhizobium and Shewanella	17	7	15.5	88.52	33.44	82.58
FHEFKHOI_01630	CDS	672	forward	hypothetical protein	33	16.5	37	118.27	54.26	135.68
FHEFKHOI_01631	CDS	159	forward	hypothetical protein	55	37	43	59.76	36.88	47.8
FHEFKHOI_01632	CDS	231	forward	hypothetical protein	86.5	69	104.5	68.2	49.92	84.3
FHEFKHOI_01633	CDS	762	forward	hypothetical protein	1500.5	1509	1107	1239.76	1143.96	935.84
FHEFKHOI_01634	CDS	1050	forward	hypothetical protein	4575	4416	6066.5	1428.2	1264.87	1937.7
FHEFKHOI_01635	CDS	1002	forward	hypothetical protein	2445.5	2297.5	2224	1670.46	1439.93	1554.37
FHEFKHOI_01636	CDS	2652	forward	Bacterial Ig-like domain (group 2)	133.5	157	127	272.9	294.47	265.63
FHEFKHOI_01637	CDS	1212	forward	hypothetical protein	40.5	55	45.5	125.58	156.47	144.35
FHEFKHOI_01638	CDS	405	reverse	Thioredoxin domain protein	25.5	36.5	23	79.97	105.02	73.8
FHEFKHOI_01639	CDS	267	reverse	hypothetical protein	25.5	25	23.5	79.07	71.12	74.56
FHEFKHOI_01640	CDS	264	reverse	Thioredoxin domain protein	100	97.5	92	74.99	67.08	70.59
FHEFKHOI_01641	trx	267	reverse	Thioredoxin	202	189.5	186.5	488.99	420.89	461.93
FHEFKHOI_01642	CDS	1104	reverse	putative permease	1773	1851	1917	1063.65	1018.87	1176.7
FHEFKHOI_01643	arsR	342	reverse	Putative arsenical resistance operon repressor ArsR	215.5	220	183.5	191.22	179.11	166.6
FHEFKHOI_01644	CDS	1380	forward	Flavin containing amine oxidoreductase	333.5	293	256	165.23	133.19	129.77
FHEFKHOI_01645	CDS	933	forward	Putative arsenical pump-driving ATPase	128.5	128	94.5	79.33	72.51	59.69
FHEFKHOI_01646	CDS	1671	forward	B12 binding domain protein	151.5	103	102	319.15	199.08	219.85
FHEFKHOI_01647	gpmI_2	1341	forward	2,3-bisphosphoglycerate-independent phosphoglycerate mutase	72	94	60	56.45	67.62	48.13
FHEFKHOI_01648	CDS	393	reverse	hypothetical protein	79.5	76.5	72	102.52	90.51	95
FHEFKHOI_01649	CDS	1056	reverse	hypothetical protein	133	135	119	82.66	76.99	75.68
FHEFKHOI_01650	CDS	642	reverse	Precorrin-8X methylmutase	97	88	72.5	106.22	88.42	81.23
FHEFKHOI_01651	cbiA_2	1332	reverse	Cobyrinate a,c-diamide synthase	81	76	64.5	76.55	65.9	62.37
FHEFKHOI_01652	cobA	756	reverse	Uroporphyrinogen-III C-methyltransferase	81	91.5	64.5	95.94	99.43	78.16
FHEFKHOI_01653	CDS	876	reverse	hypothetical protein	53	61	60	71.35	75.34	82.64
FHEFKHOI_01654	CDS	699	reverse	S-adenosyl-L-methionine-dependent uroporphyrinogen III methyltransferase	68.5	60	75.5	110.55	88.84	124.67
FHEFKHOI_01655	CDS	615	reverse	Tetrapyrrole (Corrin/Porphyrin) Methylases	102.5	116	92.5	73.09	75.9	67.49
FHEFKHOI_01656	cbiT	513	reverse	putative cobalt-precorrin-6B C(15)-methyltransferase (decarboxylating)	90	106	89.5	92.67	100.15	94.3
FHEFKHOI_01657	btuD_10	1161	reverse	Vitamin B12 import ATP-binding protein BtuD	66.5	69	59	189.19	180.11	171.74
FHEFKHOI_01658	ecfT_2	804	reverse	Energy-coupling factor transporter transmembrane protein EcfT	93	154	84	116.66	177.24	107.81
FHEFKHOI_01659	CDS	291	reverse	hypothetical protein	43.5	39.5	40.5	36.16	30.13	34.44
FHEFKHOI_01660	cbiM_2	660	reverse	Cobalt transport protein CbiM	61	56	58.5	88.13	74.24	86.48
FHEFKHOI_01661	cbiD	996	forward	Cobalt-precorrin-5B C(1)-methyltransferase	133.5	112.5	115	188.93	146.08	166.52
FHEFKHOI_01662	CDS	573	forward	Tetrapyrrole (Corrin/Porphyrin) Methylases	1032	1008	1328	1389.23	1245.02	1829.13
FHEFKHOI_01663	CDS	585	reverse	CBS domain protein	66	74	64	106.51	109.57	105.68
FHEFKHOI_01664	CDS	615	reverse	hypothetical protein	918	985.5	967.5	1172.84	1155.24	1264.73
FHEFKHOI_01665	CDS	513	forward	hypothetical protein	653	597	606.5	481.83	404.18	457.89
FHEFKHOI_01666	CDS	648	forward	Lamin Tail Domain protein	24.5	26	37	92.62	90.18	143.11
FHEFKHOI_01667	CDS	1122	reverse	Myo-inositol-1-phosphate synthase	94.5	93.5	114	78.08	70.88	96.37
FHEFKHOI_01668	CDS	219	forward	Putative sulfur carrier protein/Ta1414	113	96	88.5	245.54	191.4	196.76
FHEFKHOI_01669	CDS	1002	forward	hypothetical protein	1086	1102	1001	803.47	748.07	757.75
FHEFKHOI_01670	hypA	381	forward	hydrogenase nickel incorporation protein HypA	502	485	375.5	173.17	153.5	132.53
FHEFKHOI_01671	fba	1119	forward	Fructose-bisphosphate aldolase class 1	14	17	7	55.99	62.38	28.65
FHEFKHOI_01672	kdpB_3	2400	reverse	Potassium-transporting ATPase ATP-binding subunit	6	5	9	45.99	35.17	70.59
FHEFKHOI_01673	CDS	207	reverse	hypothetical protein	45	33	32	147.84	99.47	107.57
FHEFKHOI_01674	CDS	108	forward	hypothetical protein	425	395.5	374	168.75	144.09	151.95
FHEFKHOI_01675	CDS	252	forward	hypothetical protein	329.5	245.5	207.5	1045.17	714.5	673.44
FHEFKHOI_01676	MCM	2085	forward	Minichromosome maintenance protein MCM	101	104	88.5	130.24	123.05	116.77
FHEFKHOI_01677	CDS	261	forward	hypothetical protein	195	161.5	125	177.02	134.51	116.1
FHEFKHOI_01678	CDS	642	forward	hypothetical protein	453.5	421.5	398	363.8	310.25	326.68
FHEFKHOI_01679	CDS	912	forward	hypothetical protein	95	106	102	138.71	142.01	152.38
FHEFKHOI_01680	CDS	1032	forward	hypothetical protein	197	160	156	153.57	114.44	124.43
FHEFKHOI_01681	fucA	567	reverse	L-fuculose phosphate aldolase	135	111	125.5	147.84	111.53	140.62
FHEFKHOI_01682	btuD_11	1062	forward	Vitamin B12 import ATP-binding protein BtuD	249	194.5	227.5	223.1	159.9	208.56
FHEFKHOI_01683	CDS	756	forward	ABC-2 type transporter	8.5	12.5	18.5	7.9	10.66	17.59
FHEFKHOI_01684	CDS	924	forward	putative protein	22.5	8	20.5	17.59	5.74	16.4
FHEFKHOI_01685	mjaIM_2	891	forward	Modification methylase MjaI	57	54	78	249.68	217.03	349.59
FHEFKHOI_01686	CDS	1059	forward	hypothetical protein	176	164	221.5	120.52	103.04	155.19
FHEFKHOI_01687	CDS	189	forward	hypothetical protein	288.5	302	250.5	99.15	95.23	88.08
FHEFKHOI_01688	CDS	1209	reverse	Archaeal flagella protein	326	291.5	246.5	146.76	120.41	113.54
FHEFKHOI_01689	CDS	2409	reverse	von Willebrand factor type A domain protein	63.5	68.5	49.5	61.7	61.07	49.21
FHEFKHOI_01690	CDS	1839	reverse	hypothetical protein	390	365	276	629.39	540.46	455.74
FHEFKHOI_01691	CDS	852	reverse	hypothetical protein	1019	1030	919	1814.23	1682.57	1674.11
FHEFKHOI_01692	CDS	513	reverse	hypothetical protein	75	91	60	86.96	96.81	71.18
FHEFKHOI_01693	CDS	465	reverse	hypothetical protein	6	5	3	38.51	29.44	19.7
FHEFKHOI_01694	CDS	714	forward	Transposase DDE domain protein	754	718.5	718.5	889.21	777.46	866.98
FHEFKHOI_01695	CDS	129	forward	hypothetical protein	3488	3239.5	3117.5	2468.09	2103.21	2257.06
FHEFKHOI_01696	CDS	702	forward	KaiC	206.5	207.5	213	467.1	430.65	492.97
FHEFKHOI_01697	CDS	1170	forward	KaiC	1263.5	1247.5	1294.5	973.96	882.32	1020.99
FHEFKHOI_01698	CDS	366	forward	Roadblock/LC7 domain protein	351	344	294.5	620.91	558.34	533.04
FHEFKHOI_01699	pqqE_7	1074	forward	Coenzyme PQQ synthesis protein E	152.5	110.5	107.5	609.92	405.49	439.91
FHEFKHOI_01700	CDS	468	forward	putative HTH-type transcriptional regulator	1424.5	1439	1269	772.31	715.83	703.95
FHEFKHOI_01702	rpoH	207	forward	DNA-directed RNA polymerase subunit H	839	910.5	755.5	382.07	380.43	352.02
FHEFKHOI_01703	rpoB2	1527	forward	DNA-directed RNA polymerase subunit B''	1886	1875	1764	592.11	540.11	566.64
FHEFKHOI_01704	rpoB1	1818	forward	DNA-directed RNA polymerase subunit B'	381	435	390	272.39	285.35	285.28
FHEFKHOI_01705	rpoA1	2637	forward	DNA-directed RNA polymerase subunit A'	94	92	77	267.43	240.15	224.14
FHEFKHOI_01706	rpoA2	1158	forward	DNA-directed RNA polymerase subunit A''	109.5	104	101.5	209.85	182.87	199.02
FHEFKHOI_01707	CDS	291	forward	50S ribosomal protein L30e	867.5	833.5	801	903.39	796.39	853.47
FHEFKHOI_01708	CDS	432	forward	KH domain protein	298	315.5	285	456.87	443.81	447.07
FHEFKHOI_01709	fbpA	795	reverse	Fructose-1,6-bisphosphatase	617	607	524.5	514.41	464.33	447.42
FHEFKHOI_01710	cysC	540	reverse	putative adenylyl-sulfate kinase	84.5	64.5	54	39.52	27.68	25.84
FHEFKHOI_01711	ilvC	993	reverse	Ketol-acid reductoisomerase (NAD(P)( ))	44	24.5	30.5	43.84	22.4	31.09
FHEFKHOI_01712	CDS	1770	forward	N-6 DNA Methylase	48.5	43	47.5	29.22	23.77	29.28
FHEFKHOI_01713	CDS	831	forward	hypothetical protein	7	8	11	11.78	12.35	18.94
FHEFKHOI_01714	CDS	1374	forward	Type I restriction modification DNA specificity domain protein	86	62	61	402.25	266.08	291.93
FHEFKHOI_01715	CDS	492	forward	hypothetical protein	101	78	69	173.12	122.67	121.01
FHEFKHOI_01716	CDS	177	reverse	hypothetical protein	58	38.5	50	114.33	69.63	100.84
FHEFKHOI_01717	CDS	483	reverse	Homeodomain-like domain protein	25.5	19.5	19.5	93.83	65.83	73.41
FHEFKHOI_01718	CDS	420	forward	Transposase DDE domain protein	11.5	8	6.5	73.8	47.11	42.68
FHEFKHOI_01719	CDS	225	forward	hypothetical protein	80	55	64	47.38	29.88	38.78
FHEFKHOI_01720	CDS	129	forward	hypothetical protein	61	55	53	153.03	126.6	136.05
FHEFKHOI_01721	CDS	1398	forward	Transposase DDE domain protein	573	528	435	316.25	267.38	245.65
FHEFKHOI_01722	CDS	330	reverse	LexA-binding, inner membrane-associated putative hydrolase	57296	69659	82968	7728.02	8620.65	11450
FHEFKHOI_01723	CDS	1500	reverse	7,8-dihydro-6-hydroxymethylpterin dimethyltransferase	178	158	122	672.89	548.03	471.89
FHEFKHOI_01724	CDS	6138	reverse	von Willebrand factor type A domain protein	483.5	481.5	435.5	151.28	138.23	139.42
FHEFKHOI_01725	CDS	219	reverse	Putative snRNP Sm-like protein	5289.5	4641.5	4323	4054.73	3264.56	3390.65
FHEFKHOI_01726	pol	2646	forward	DNA polymerase	377	441	306.5	954.47	1024.43	793.97
FHEFKHOI_01727	CDS	1080	forward	Coenzyme F420 hydrogenase/dehydrogenase, beta subunit	83	91	74	180.35	181.43	164.52
FHEFKHOI_01728	CDS	327	forward	hypothetical protein	63	96	61	132.71	185.55	131.48
FHEFKHOI_01729	CDS	381	reverse	Zn-ribbon containing protein	268.5	282.5	275	357.95	345.55	375.11
FHEFKHOI_01730	CDS	393	reverse	hypothetical protein	608.5	671	683.5	264.86	267.98	304.4
FHEFKHOI_01731	era	621	reverse	GTPase Era	150.5	146.5	162.5	170.21	152.03	188.05
FHEFKHOI_01732	CDS	1902	reverse	Glycosyl hydrolases family 15	612.5	545	631	399.59	326.23	421.2
FHEFKHOI_01733	CDS	732	reverse	V4R domain protein	1832.5	1743	1536.5	1453.16	1268.2	1246.68
FHEFKHOI_01734	CDS	1269	reverse	Glycosyl hydrolase family 57	464.5	371	317.5	890.17	652.35	622.56
FHEFKHOI_01735	CDS	1044	reverse	Glycosyl hydrolase family 57	70	61	78	551.92	441.3	629.26
FHEFKHOI_01736	CDS	432	reverse	hypothetical protein	17	12	9	70.02	45.35	37.93
FHEFKHOI_01737	CDS	105	forward	hypothetical protein	1	0	5	4.84	0	24.77
FHEFKHOI_01738	CDS	201	forward	hypothetical protein	0	1	0.5	0	2.51	1.4
FHEFKHOI_01739	CDS	171	reverse	hypothetical protein	1	0	0.5	5.21	0	2.66
FHEFKHOI_01740	CDS	303	reverse	hypothetical protein	1	1	3	5.11	4.69	15.69
FHEFKHOI_01741	CDS	159	reverse	hypothetical protein	126.5	108	111.5	192.87	151.08	173.94
FHEFKHOI_01742	CDS	162	reverse	hypothetical protein	39.5	32	28	78.42	58.29	56.88
FHEFKHOI_01743	CDS	543	reverse	Methyltransferase domain protein	464	450	520.5	640.23	569.71	734.84
FHEFKHOI_01744	CDS	417	reverse	hypothetical protein	448.5	438.5	359	631.47	566.48	517.18
FHEFKHOI_01745	CDS	600	reverse	hypothetical protein	239.5	233	213	203.99	182.09	185.62
FHEFKHOI_01746	CDS	588	forward	Rubrerythrin	110	107	115	83.17	74.23	88.96
FHEFKHOI_01747	nrpRI	972	forward	Global nitrogen regulator NrpRI	341	315.5	264	357.81	303.75	283.43
FHEFKHOI_01748	mdtL_1	1095	reverse	Multidrug resistance protein MdtL	309.5	283.5	253	327.24	275.03	273.7
FHEFKHOI_01749	surE1	789	reverse	5'-nucleotidase SurE1	735.5	922	830.5	319.64	367.64	369.29
FHEFKHOI_01750	CDS	783	forward	Uroporphyrinogen-III synthase HemD	52	47.5	63	94.41	79.13	117.03
FHEFKHOI_01751	CDS	1905	reverse	PBP superfamily domain protein	3720.5	3496.5	4294	4026.34	3471.86	4754.69
FHEFKHOI_01752	CDS	456	reverse	hypothetical protein	174.5	168.5	119	157.89	139.88	110.17
FHEFKHOI_01753	CDS	765	reverse	RecA superfamily ATPase	324	305	255.5	1161.19	1002.95	936.92
FHEFKHOI_01754	cofD	915	reverse	2-phospho-L-lactate transferase	229.5	228	215	217.64	198.39	208.62
FHEFKHOI_01755	CDS	231	reverse	hypothetical protein	465	422	367	420.73	350.33	339.76
FHEFKHOI_01756	CDS	873	reverse	Binding-protein-dependent transport system inner membrane component	1146	1073.5	1009	586.74	504.29	528.57
FHEFKHOI_01757	CDS	915	reverse	Binding-protein-dependent transport system inner membrane component	472.5	502.5	398	230.37	224.8	198.55
FHEFKHOI_01758	pheT	1617	forward	Phenylalanine--tRNA ligase beta subunit	16	19	9	62.19	67.76	35.79
FHEFKHOI_01759	CDS	1698	reverse	Dolichyl-phosphate-mannose-protein mannosyltransferase	5.5	5.5	2	30.98	28.42	11.52
FHEFKHOI_01760	CDS	213	forward	hypothetical protein	8	4.5	13	17.66	9.12	29.37
FHEFKHOI_01761	CDS	147	reverse	hypothetical protein	20.5	19	27	106.74	90.77	143.84
FHEFKHOI_01762	CDS	375	reverse	hypothetical protein	4	11	2.5	25.67	64.77	16.42
FHEFKHOI_01763	CDS	159	forward	hypothetical protein	13	25.5	10	49.83	89.68	39.22
FHEFKHOI_01764	CDS	129	reverse	hypothetical protein	47	30.5	42.5	92.64	55.16	85.72
FHEFKHOI_01765	CDS	216	reverse	hypothetical protein	36	20	28	78.23	39.87	62.25
FHEFKHOI_01766	CDS	420	reverse	Transposase DDE domain protein	9	8	8	53.99	44.04	49.11
FHEFKHOI_01767	CDS	381	forward	hypothetical protein	78.5	78.5	70.5	76.01	69.74	69.85
FHEFKHOI_01768	CDS	138	forward	hypothetical protein	10.5	7	6.5	23.37	14.29	14.8
FHEFKHOI_01769	CDS	855	forward	hypothetical protein	13	8.5	12	35.17	21.1	33.22
FHEFKHOI_01770	CDS	372	forward	hypothetical protein	106.5	72	103	41.63	25.82	41.19
FHEFKHOI_01771	CDS	306	reverse	DDE domain protein	269	272.5	242	205.63	191.13	189.28
FHEFKHOI_01772	CDS	2118	reverse	hypothetical protein	737	908.5	570.5	171.92	194.45	136.17
FHEFKHOI_01773	aksF	1083	reverse	Homoisocitrate dehydrogenase	202.5	209	143	210.88	199.7	152.37
FHEFKHOI_01774	cpdA_2	3549	reverse	3',5'-cyclic adenosine monophosphate phosphodiesterase CpdA	69.5	92.5	50.5	319.66	390.35	237.65
FHEFKHOI_01775	CDS	795	reverse	hypothetical protein	122.5	137.5	83	444.81	458.1	308.37
FHEFKHOI_01776	CDS	180	reverse	hypothetical protein	55	66	47.5	106.14	116.86	93.79
FHEFKHOI_01777	CDS	228	reverse	hypothetical protein	82	69.5	82	198.5	154.36	203.1
FHEFKHOI_01778	CDS	429	reverse	hypothetical protein	6	9.5	9.5	30.66	44.54	49.67
FHEFKHOI_01779	yccX_3	342	reverse	Acylphosphatase	48	36	46	139.43	95.95	136.72
FHEFKHOI_01780	CDS	162	reverse	hypothetical protein	10	8	11	22.26	16.34	25.05
FHEFKHOI_01781	CDS	285	forward	hypothetical protein	180	122.5	110.5	283.85	177.24	178.29
FHEFKHOI_01782	CDS	372	forward	hypothetical protein	70	49	56	333.06	213.91	272.62
FHEFKHOI_01783	mntR	525	forward	Transcriptional regulator MntR	64	65.5	54	198.44	186.35	171.32
FHEFKHOI_01784	CDS	174	reverse	hypothetical protein	10	19	21.5	55.19	96.22	121.41
FHEFKHOI_01785	CDS	267	reverse	hypothetical protein	29	12	37	42.8	16.25	55.87
FHEFKHOI_01786	CDS	150	reverse	hypothetical protein	9.5	17	8.5	9.36	15.37	8.57
FHEFKHOI_01787	CDS	561	reverse	hypothetical protein	6.5	16.5	8	41.72	97.16	52.53
FHEFKHOI_01788	CDS	840	reverse	hypothetical protein	43	66.5	34.5	164.81	233.86	135.3
FHEFKHOI_01789	CDS	129	reverse	hypothetical protein	57.5	54	46	113.34	97.66	92.77
FHEFKHOI_01790	CDS	216	reverse	hypothetical protein	3.5	6	7	18.94	29.79	38.76
FHEFKHOI_01791	CDS	420	reverse	Transposase DDE domain protein	66	68	83	99.53	94.09	128.06
FHEFKHOI_01792	CDS	153	reverse	hypothetical protein	28	45	35.5	88.82	130.97	115.22
FHEFKHOI_01793	CDS	549	reverse	RNA 2',3'-cyclic phosphodiesterase	223	298	262	210.75	258.41	253.35
FHEFKHOI_01795	CDS	261	reverse	hypothetical protein	217	199.5	163	430.82	363.41	331.11
FHEFKHOI_01796	CDS	876	reverse	PASTA domain protein	466	540.5	466.5	633.49	674.17	648.87
FHEFKHOI_01797	CDS	417	reverse	hypothetical protein	170	146.5	140	499.08	394.62	420.53
FHEFKHOI_01798	CDS	609	reverse	hypothetical protein	114	104	100.5	283.42	237.24	255.65
FHEFKHOI_01799	yccX_4	282	forward	Acylphosphatase	9	15	10.5	20.87	31.92	24.91
FHEFKHOI_01800	CDS	333	reverse	hypothetical protein	15.5	11.5	20	31.92	21.73	42.14
FHEFKHOI_01801	crcB_1	357	reverse	Putative fluoride ion transporter CrcB	52.5	50	52	58.42	51.05	59.2
FHEFKHOI_01802	crcB_2	402	reverse	Putative fluoride ion transporter CrcB	159	236.5	175	86.54	118.11	97.46
FHEFKHOI_01803	queE_1	744	reverse	7-carboxy-7-deazaguanine synthase	3597.5	4045	3297	1119.25	1154.68	1049.53
FHEFKHOI_01804	CDS	1521	forward	hypothetical protein	675.5	735	691.5	867.03	865.6	908.14
FHEFKHOI_01805	CDS	2661	forward	S-layer protein	445	381.5	315.5	316.5	248.96	229.6
FHEFKHOI_01806	queG_2	645	forward	Epoxyqueuosine reductase	33	26.5	32.5	48.96	36.07	49.34
FHEFKHOI_01807	glmU_1	1164	reverse	Bifunctional protein GlmU	822	725.5	687	522.67	423.27	446.96
FHEFKHOI_01808	ubiE_2	558	forward	Ubiquinone/menaquinone biosynthesis C-methyltransferase UbiE	91.5	120.5	91.5	360.72	435.87	369.08
FHEFKHOI_01809	leuA_2	1302	forward	2-isopropylmalate synthase	357.5	456.5	379.5	488.4	572.21	530.47
FHEFKHOI_01810	CDS	210	forward	hypothetical protein	474	416.5	429	143.27	115.51	132.67
FHEFKHOI_01811	purN	606	forward	Phosphoribosylglycinamide formyltransferase	179	173.5	167.5	117.61	104.6	112.61
FHEFKHOI_01812	CDS	2739	reverse	DNA double-strand break repair Rad50 ATPase	611.5	565.5	540	1250.01	1060.64	1129.43
FHEFKHOI_01813	CDS	1260	reverse	Calcineurin-like phosphoesterase	318	353	299.5	393.52	400.81	379.22
FHEFKHOI_01814	CDS	405	forward	hypothetical protein	165.5	135	127	132.38	99.08	103.94
FHEFKHOI_01815	ubiE_3	669	reverse	Ubiquinone/menaquinone biosynthesis C-methyltransferase UbiE	77	59.5	59.5	75.35	53.42	59.58
FHEFKHOI_01816	egsA	1035	reverse	Glycerol-1-phosphate dehydrogenase [NAD(P) ]	439.5	570	452.5	454.25	540.55	478.53
FHEFKHOI_01817	CDS	846	forward	hypothetical protein	915.5	879.5	838.5	868.19	765.26	813.6
FHEFKHOI_01819	dapB	801	reverse	4-hydroxy-tetrahydrodipicolinate reductase	240	223.5	169	973.98	832.22	701.74
FHEFKHOI_01820	dapA	873	reverse	4-hydroxy-tetrahydrodipicolinate synthase	1109.5	1068.5	920	765.45	676.37	649.42
FHEFKHOI_01821	CDS	204	reverse	30S ribosomal protein S17e	322	339	310.5	187.86	181.47	185.35
FHEFKHOI_01822	mat	1200	forward	S-adenosylmethionine synthase	132.5	120	91	191.44	159.08	134.53
FHEFKHOI_01823	cysH	1419	reverse	Phosphoadenosine phosphosulfate reductase	762.5	817	762.5	308.99	303.77	316.15
FHEFKHOI_01824	CDS	573	reverse	hypothetical protein	367	374.5	345	395.62	370.41	380.52
FHEFKHOI_01825	metG	2043	reverse	Methionine--tRNA ligase	66.5	80	71	169.92	187.56	185.62
FHEFKHOI_01826	lplA_2	768	reverse	Lipoate-protein ligase A subunit 1	232.5	283	245	194.43	217.14	209.63
FHEFKHOI_01827	CDS	324	reverse	hypothetical protein	138.5	146	158	117.24	113.4	136.85
FHEFKHOI_01828	CDS	990	forward	Radical SAM superfamily protein	1487	1307	1179	4509.4	3636.66	3658.25
FHEFKHOI_01829	CDS	978	forward	hypothetical protein	120	111	90	372.08	315.79	285.53
FHEFKHOI_01830	albA2	273	forward	DNA/RNA-binding protein Alba 2	439	388	359.5	205.33	166.51	172.05
FHEFKHOI_01831	CDS	267	forward	hypothetical protein	437	363	358.5	602.98	459.56	506.13
FHEFKHOI_01832	clcB	1770	forward	Voltage-gated ClC-type chloride channel ClcB	110.5	75	92	80.67	50.24	68.72
FHEFKHOI_01833	CDS	600	forward	Protein	76.5	72	60	93.83	81.02	75.3
FHEFKHOI_01834	mdtL_2	1134	forward	Multidrug resistance protein MdtL	39	48	28	115.73	130.69	85.01
FHEFKHOI_01835	CDS	675	forward	hypothetical protein	6908	8806	6880	2892.79	3383.47	2947.84
FHEFKHOI_01836	CDS	279	reverse	hypothetical protein	69	59	76.5	73.24	57.46	83.08
FHEFKHOI_01837	acsA	1977	reverse	Acetyl-coenzyme A synthetase	170.5	177.5	156	152.76	145.92	143.01
FHEFKHOI_01838	purE_2	780	forward	N5-carboxyaminoimidazole ribonucleotide mutase	44.5	40.5	41.5	27.53	22.99	26.27
FHEFKHOI_01839	CDS	924	reverse	hypothetical protein	3904.5	3094	4017	3521.22	2560.16	3706.65
FHEFKHOI_01840	nreA	1338	reverse	DNA repair protein NreA	228.5	166	160	139.82	93.2	100.17
FHEFKHOI_01841	menA	918	forward	1,4-dihydroxy-2-naphthoate octaprenyltransferase	69	60.5	55	161.37	129.82	131.61
FHEFKHOI_01842	CDS	1353	reverse	hypothetical protein	604	540.5	500	601.74	494.07	509.67
FHEFKHOI_01843	CDS	354	reverse	hypothetical protein	55.5	36	39	206.97	123.18	148.81
FHEFKHOI_01844	kaiC_2	831	reverse	Circadian clock protein kinase KaiC	218	190.5	202	151.16	121.19	143.31
FHEFKHOI_01845	CDS	222	reverse	putative ACR, YggU family	140.5	158.5	177.5	128.81	133.33	166.51
FHEFKHOI_01846	pepQ	1194	forward	Xaa-Pro dipeptidase	69	81	75.5	68.74	74.04	76.96
FHEFKHOI_01847	map	903	forward	Methionine aminopeptidase	14	7	6	63.34	29.06	27.77
FHEFKHOI_01848	CDS	831	forward	hypothetical protein	16.5	5	14	57.64	16.03	50.04
FHEFKHOI_01849	CDS	183	reverse	hypothetical protein	19.5	19	33	58.49	52.29	101.28
FHEFKHOI_01850	CDS	237	reverse	hypothetical protein	752	737.5	545	1103.85	993.28	818.54
FHEFKHOI_01851	CDS	276	reverse	Homeodomain-like domain protein	108.5	116.5	104.5	272.2	268.16	268.24
FHEFKHOI_01852	CDS	564	forward	Phosphatidylethanolamine-binding protein	38.5	27	27.5	119.38	76.81	87.25
FHEFKHOI_01853	CDS	330	reverse	hypothetical protein	80	70	72	265.99	213.54	244.94
FHEFKHOI_01854	CDS	267	reverse	hypothetical protein	17.5	19	19.5	91.12	90.77	103.89
FHEFKHOI_01855	CDS	249	forward	hypothetical protein	48	44	32	27.77	23.36	18.94
FHEFKHOI_01856	CDS	159	forward	hypothetical protein	108	126.5	95	68.67	73.8	61.81
FHEFKHOI_01857	CDS	1431	forward	Polysaccharide biosynthesis protein	45	61.5	48	29.78	37.34	32.5
FHEFKHOI_01858	CDS	1302	forward	hypothetical protein	90.5	89	105	35.99	32.47	42.72
FHEFKHOI_01859	CDS	1251	reverse	Polysaccharide pyruvyl transferase	140.5	130	107	98.16	83.33	76.49
FHEFKHOI_01860	CDS	2082	reverse	hypothetical protein	84.5	82	90.5	61.04	54.35	66.89
FHEFKHOI_01861	mshA_8	1185	reverse	D-inositol-3-phosphate glycosyltransferase	3	0	2	4.45	0	3.04
FHEFKHOI_01862	mshA_9	1146	reverse	D-inositol-3-phosphate glycosyltransferase	0.5	0	0.5	3.45	0	3.53
FHEFKHOI_01863	ubiE_4	558	reverse	Ubiquinone/menaquinone biosynthesis C-methyltransferase UbiE	2.5	0	0.5	7.04	0	1.44
FHEFKHOI_01864	CDS	120	reverse	hypothetical protein	4	0	0	24	0	0
FHEFKHOI_01865	CDS	294	reverse	hypothetical protein	18.5	6.5	7	38.1	12.28	14.75
FHEFKHOI_01866	CDS	138	reverse	hypothetical protein	19	13.5	14.5	37.45	24.42	29.24
FHEFKHOI_01867	CDS	402	reverse	hypothetical protein	11.83	5	7.33	64.03	24.82	40.6
FHEFKHOI_01868	CDS	420	reverse	hypothetical protein	8.33	4	3.83	65.71	28.94	30.92
FHEFKHOI_01869	CDS	153	reverse	hypothetical protein	20.83	8.5	18.83	82.13	30.75	75.97
FHEFKHOI_01870	CDS	105	reverse	hypothetical protein	27.5	13.5	26	101.19	45.58	97.88
FHEFKHOI_01871	CDS	210	reverse	hypothetical protein	11.5	6.5	13.5	38.24	19.83	45.93
FHEFKHOI_01872	CDS	225	reverse	hypothetical protein	7.5	5	7.5	13.18	8.06	13.49
FHEFKHOI_01873	CDS	249	reverse	hypothetical protein	8.5	12	10	24.43	31.65	29.41
FHEFKHOI_01874	CDS	471	reverse	hypothetical protein	19.5	19	31	11.05	9.88	17.97
FHEFKHOI_01875	CDS	288	reverse	hypothetical protein	42.33	28	44.33	34.98	21.23	37.48
FHEFKHOI_01876	rimO_3	1461	reverse	Ribosomal protein S12 methylthiotransferase RimO	15.83	9	12.33	85.67	44.68	68.28
FHEFKHOI_01877	aglI	1002	reverse	Glycosyltransferase AglI	22.83	18.5	18.33	70.01	52.05	57.52
FHEFKHOI_01878	CDS	153	reverse	hypothetical protein	39.5	28.5	55.5	123.87	82	178.08
FHEFKHOI_01879	CDS	270	reverse	ParE toxin of type II toxin-antitoxin system, parDE	92.5	66	89	227.92	149.21	224.37
FHEFKHOI_01880	CDS	264	reverse	hypothetical protein	49.5	47	60	369.19	321.64	457.88
FHEFKHOI_01881	CDS	336	reverse	hypothetical protein	40	47	39	132.99	143.38	132.67
FHEFKHOI_01882	CDS	111	reverse	hypothetical protein	56.5	52	32	210.7	177.93	122.1
FHEFKHOI_01883	CDS	249	reverse	ParE toxin of type II toxin-antitoxin system, parDE	33	25.5	51	144.55	102.49	228.58
FHEFKHOI_01884	CDS	222	reverse	hypothetical protein	1146	1188	1056	861.72	819.63	812.45
FHEFKHOI_01885	CDS	189	reverse	hypothetical protein	594	502	446.5	396.9	307.77	305.26
FHEFKHOI_01886	aglJ_2	1101	reverse	Glycosyltransferase AglJ	1070	1045.5	1021.5	787.41	705.93	769.14
FHEFKHOI_01887	ychF	1239	forward	Ribosome-binding ATPase YchF	305.5	343.5	292.5	371.39	383.15	363.83
FHEFKHOI_01888	mfnA	1125	forward	L-aspartate/L-glutamate decarboxylase	1058	1057	869	786.98	721.39	661.37
FHEFKHOI_01889	trmJ	681	reverse	tRNA (cytidine-2'-O-)-methyltransferase TrmJ	386.5	377	365.5	326.18	291.92	315.6
FHEFKHOI_01890	cofH_2	1113	reverse	FO synthase subunit 2	43	32	34	215.75	147.32	174.55
FHEFKHOI_01891	cofG	981	reverse	FO synthase subunit 1	88	86	85.5	86.12	77.22	85.61
FHEFKHOI_01892	CDS	165	forward	hypothetical protein	214.5	232	202.5	202.72	201.17	195.81
FHEFKHOI_01893	CDS	846	reverse	Pterin binding enzyme	495.5	464	404	331.09	284.47	276.21
FHEFKHOI_01894	folD	876	reverse	Bifunctional protein FolD protein	1071	1115	1108.5	648.15	619.13	686.39
FHEFKHOI_01895	glyA	1239	reverse	Serine hydroxymethyltransferase	262.5	302.5	268.5	381.26	403.13	399.02
FHEFKHOI_01896	CDS	1368	forward	Phosphoglucomutase/phosphomannomutase	85.5	129	110.5	429	593.88	567.28
FHEFKHOI_01897	guaAA	570	forward	GMP synthase [glutamine-hydrolyzing] subunit A	484.5	688	749	350.93	457.23	555.08
FHEFKHOI_01898	CDS	165	reverse	hypothetical protein	3692.5	3104.5	2966.5	13958.8	10768	11474.2
FHEFKHOI_01899	ftsZ1	1143	reverse	Cell division protein FtsZ 1	111	140	123.5	139.24	161.13	158.51
FHEFKHOI_01900	CDS	219	reverse	hypothetical protein	73.5	76.5	58	133.44	127.43	107.74
FHEFKHOI_01901	CDS	660	forward	PHP domain protein	393	443	458.5	612.73	633.72	731.42
FHEFKHOI_01902	nudF	456	forward	ADP-ribose pyrophosphatase	352	419.5	298.5	424.19	463.84	368.05
FHEFKHOI_01903	CDS	531	forward	hypothetical protein	267.5	311.5	287	318.19	339.97	349.3
FHEFKHOI_01904	aroD	687	forward	3-dehydroquinate dehydratase	108.5	90	91	315.18	239.88	270.47
FHEFKHOI_01905	cofH_3	696	forward	FO synthase subunit 2	28.5	24.5	26	174.78	137.85	163.14
FHEFKHOI_01906	cofH_4	285	forward	FO synthase subunit 2	436	446.5	366	1083.96	1018.51	931.02
FHEFKHOI_01907	CDS	135	reverse	hypothetical protein	82	54.5	51.5	301.72	183.99	193.89
FHEFKHOI_01908	CDS	333	reverse	hypothetical protein	347.5	370.5	400.5	1278.62	1250.82	1507.79
FHEFKHOI_01909	CDS	225	reverse	hypothetical protein	1217.5	1245.5	1445.5	651.13	611.17	790.99
FHEFKHOI_01910	CDS	225	forward	hypothetical protein	170	141	140	256.36	195.09	216.01
FHEFKHOI_01911	CDS	1548	forward	Papain family cysteine protease	1924	2474	1962	1996.06	2354.98	2082.66
FHEFKHOI_01913	CDS	549	reverse	hypothetical protein	140	109	111.5	495.32	353.83	403.63
FHEFKHOI_01914	mtd	798	forward	F420-dependent methylenetetrahydromethanopterin dehydrogenase	727	715	564	937.5	845.98	744.16
FHEFKHOI_01915	CDS	234	forward	Winged helix-turn-helix	523	438	357.5	1621.67	1246.1	1134.19
FHEFKHOI_01916	cofC	642	reverse	2-phospho-L-lactate guanylyltransferase	16.5	15	17.5	26.94	22.47	29.24
FHEFKHOI_01917	CDS	267	reverse	hypothetical protein	216.5	232.5	181	175.72	173.15	150.31
FHEFKHOI_01918	CDS	507	reverse	hypothetical protein	101	87	96.5	85.24	67.37	83.33
FHEFKHOI_01919	prmC_2	1020	reverse	Release factor glutamine methyltransferase	65	78	60.5	74.43	81.95	70.88
FHEFKHOI_01920	CDS	981	reverse	putative bifunctional tRNA threonylcarbamoyladenosine biosynthesis protein	1731	1967.5	1599.5	422.73	440.86	399.67
FHEFKHOI_01921	CDS	723	reverse	hypothetical protein	489.5	444.5	410	294.3	245.2	252.22
FHEFKHOI_01922	polC	3390	reverse	DNA polymerase II large subunit	571	484	516	1994.61	1551.27	1844.26
FHEFKHOI_01923	glkA	1377	forward	ADP-dependent glucokinase	735.5	673.5	648	2941.6	2471.48	2651.71
FHEFKHOI_01924	CDS	237	forward	hypothetical protein	1001	1133	1177	4384.73	4553.63	5275.17
FHEFKHOI_01925	CDS	207	forward	Component of type IV pili like system	2003	1830	2017	11760.7	9858.75	12117.4
FHEFKHOI_01926	type IV pilin	189	forward	Archaeal Type IV pilin, N-terminal	54	43	59.5	225.79	164.97	254.55
FHEFKHOI_01927	CDS	141	forward	archaeal flagellin N-terminal-like domain	40	46	42.5	84.26	88.91	91.6
FHEFKHOI_01928	CDS	198	forward	hypothetical protein	93	72	51.5	356.45	253.2	201.96
FHEFKHOI_01929	CDS	393	forward	PIN domain protein	52	54	31.5	117.62	112.07	72.9
FHEFKHOI_01930	CDS	216	forward	hypothetical protein	239	189	229.5	191.17	138.71	187.83
FHEFKHOI_01931	CDS	366	forward	PIN domain protein	277	283	300.5	126.77	118.83	140.71
FHEFKHOI_01933	CDS	1035	forward	AI-2E family transporter	394	354	278	358.84	295.82	259.06
FHEFKHOI_01934	CDS	1809	reverse	hypothetical protein	480.5	442	408	348.03	293.74	302.37
FHEFKHOI_01935	mfnD	909	reverse	Tyramine--L-glutamate ligase	251	239.5	194.5	191.34	167.52	151.71
FHEFKHOI_01936	lysJ_2	1143	forward	[LysW]-aminoadipate semialdehyde/glutamate semialdehyde transaminase	82	67	65.5	120.37	90.24	98.37
FHEFKHOI_01937	hisC_2	1086	forward	Histidinol-phosphate aminotransferase	78.5	86	89.5	104.15	104.69	121.5
FHEFKHOI_01938	CDS	564	forward	Putative adenylate kinase	631	581	596.5	415.59	351.1	401.97
FHEFKHOI_01939	CDS	624	forward	Archaetidylinositol phosphate synthase	74	70.5	75	240.25	210.01	249.14
FHEFKHOI_01940	xseA	1257	forward	Exodeoxyribonuclease 7 large subunit	1270	1316	1454	1007.1	957.51	1179.74
FHEFKHOI_01941	xseB	255	forward	Exodeoxyribonuclease 7 small subunit	6	8.5	8	13.35	17.36	18.22
FHEFKHOI_01942	CDS	1044	forward	hypothetical protein	10.5	7.5	6.5	34.09	22.34	21.59
FHEFKHOI_01943	CDS	372	reverse	hypothetical protein	62.5	31	64.5	193.79	88.19	204.63
FHEFKHOI_01944	CDS	255	reverse	hypothetical protein	21.5	17.5	21	48.24	36.02	48.21
FHEFKHOI_01945	CDS	267	reverse	hypothetical protein	35.5	43.5	40	26.05	29.29	30.04
FHEFKHOI_01946	CDS	369	reverse	hypothetical protein	74	60	79	152.4	113.37	166.46
FHEFKHOI_01947	CDS	1128	reverse	hypothetical protein	30	20	25.5	135.72	83.02	118.04
FHEFKHOI_01948	CDS	402	reverse	hypothetical protein	142.5	156	156	54.24	54.48	60.76
FHEFKHOI_01949	CDS	183	reverse	hypothetical protein	100.5	105	67.5	90.05	86.32	61.88
FHEFKHOI_01950	CDS	2175	reverse	Type III restriction enzyme, res subunit	151	187.5	136.5	353.14	402.33	326.63
FHEFKHOI_01951	CDS	924	reverse	DNA methylase	141	141.5	130.5	374.14	344.5	354.31
FHEFKHOI_01952	nac	354	reverse	Nascent polypeptide-associated complex protein	181	177	184	99.7	89.45	103.7
FHEFKHOI_01953	erpA	312	reverse	Iron-sulfur cluster insertion protein ErpA	58.5	61.5	55.5	58.28	56.22	56.57
FHEFKHOI_01954	lysS	1503	reverse	Lysine--tRNA ligase	406	435.5	354.5	258.16	254.08	230.64
FHEFKHOI_01955	aroE	831	forward	Shikimate dehydrogenase (NADP( ))	182	159	153	197.74	158.5	170.08
FHEFKHOI_01956	CDS	1302	forward	Prephenate dehydrogenase	166.5	179	179	157.36	155.22	173.09
FHEFKHOI_01957	queE_2	762	reverse	7-carboxy-7-deazaguanine synthase	650	660.5	635.5	285.18	265.88	285.28
FHEFKHOI_01958	CDS	876	reverse	Winged helix-turn-helix transcription repressor, HrcA DNA-binding	72.5	77	87.5	114.98	112.05	141.99
FHEFKHOI_01959	CDS	1887	forward	CbiX	88.5	52	50.5	444.05	239.39	259.26
FHEFKHOI_01960	CDS	522	forward	hypothetical protein	204	148.5	143.5	145.85	97.41	104.97
FHEFKHOI_01961	CDS	165	forward	hypothetical protein	572	427.5	343	674.57	462.58	413.88
FHEFKHOI_01962	CDS	1158	forward	hypothetical protein	569	488	365.5	2066.09	1625.83	1357.92
FHEFKHOI_01963	CDS	702	forward	FeoA domain protein	483	482.5	360.5	958.92	878.92	732.3
FHEFKHOI_01964	CDS	228	forward	FeoA domain protein	2317	2302	2028.5	970.26	884.48	869.14
FHEFKHOI_01965	CDS	417	forward	FeoA domain protein	241.5	260.5	208.5	501.09	495.93	442.64
FHEFKHOI_01966	CDS	1977	forward	Fe(2 ) transporter FeoB	186.5	133.5	159	375.67	246.73	327.7
FHEFKHOI_01967	CDS	399	forward	hypothetical protein	172	134	135.5	81.7	58.4	65.85
FHEFKHOI_01968	CDS	411	reverse	Pyridoxamine 5'-phosphate oxidase	4749	4837.5	4412	1634.1	1527.27	1553.32
FHEFKHOI_01969	CDS	1743	forward	Sulfate permease family protein	739.5	676	655	872.11	731.47	790.36
FHEFKHOI_01970	CDS	2406	forward	PKD domain protein	433.5	408.5	395	541.31	468.02	504.67
FHEFKHOI_01971	aglD	702	forward	Glycosyltransferase AglD	1098	1078.5	964.5	2244.49	2022.81	2017.29
FHEFKHOI_01972	CDS	663	forward	Radical SAM superfamily protein	465.5	453.5	421.5	828.78	740.82	767.83
FHEFKHOI_01973	CDS	405	forward	Pyridoxamine 5'-phosphate oxidase	601.5	740	720.5	350.19	395.3	429.2
FHEFKHOI_01974	CDS	465	forward	hypothetical protein	53.5	57.5	62.5	182.27	179.74	217.87
FHEFKHOI_01975	rfcL	1422	forward	Replication factor C large subunit	15	8	9.5	84.48	41.34	54.74
FHEFKHOI_01976	CDS	243	forward	hypothetical protein	206.5	182	163	106.32	85.98	85.87
FHEFKHOI_01977	CDS	147	forward	hypothetical protein	15	5.5	6	98.56	33.16	40.34
FHEFKHOI_01978	CDS	1608	forward	Pentapeptide repeats (8 copies)	12.5	16	16.5	68.99	81.02	93.18
FHEFKHOI_01979	CDS	126	reverse	hypothetical protein	1560.5	1712	1717.5	598.11	602.06	673.54
FHEFKHOI_01980	CDS	150	forward	hypothetical protein	154	126.5	156	111.84	84.29	115.92
FHEFKHOI_01981	CDS	2160	reverse	Beta propeller domain protein	217.5	168.5	166.5	451.29	320.79	353.48
FHEFKHOI_01982	CDS	1140	forward	Major Facilitator Superfamily protein	664.5	602	440.5	457.3	380.12	310.17
FHEFKHOI_01983	CDS	399	reverse	hypothetical protein	38	51	7	60.27	74.21	11.36
FHEFKHOI_01984	faeB-hpsB	1203	reverse	Bifunctional enzyme Fae/Hps	568	497	420	729.05	585.31	551.58
FHEFKHOI_01985	CDS	522	forward	DDE domain protein	53.5	55	51	39.58	37.34	38.61
FHEFKHOI_01986	CDS	645	reverse	7,8-dihydropterin-6-methyl-4-(beta-D-ribofuranosyl)-aminobenzene-5'-phosphate synthase	38	46.5	47	20.21	22.69	25.57
FHEFKHOI_01987	mshA_10	1119	forward	D-inositol-3-phosphate glycosyltransferase	35.5	25	35	84.45	54.57	85.19
FHEFKHOI_01988	CDS	1557	reverse	Polysaccharide biosynthesis protein	109	63.5	95	219.56	117.36	195.8
FHEFKHOI_01989	CDS	348	reverse	hypothetical protein	21	11.5	21	52.21	26.23	53.42
FHEFKHOI_01990	glmU_2	411	reverse	Bifunctional protein GlmU	54	43	37.5	91.99	67.21	65.36
FHEFKHOI_01991	glmS	333	reverse	Glutamine--fructose-6-phosphate aminotransferase [isomerizing]	32	22.5	26.5	98.12	63.3	83.14
FHEFKHOI_01992	CDS	486	forward	Homeodomain-like domain protein	6	11.5	8.5	21.5	37.82	31.17
FHEFKHOI_01993	CDS	270	forward	hypothetical protein	3	6	8.5	17.25	31.65	50
FHEFKHOI_01994	CDS	231	reverse	hypothetical protein	46.5	28	38.5	162.43	89.74	137.61
FHEFKHOI_01995	CDS	144	forward	hypothetical protein	45.5	58.5	36.5	147.72	174.26	121.25
FHEFKHOI_01996	CDS	237	forward	hypothetical protein	343.5	281	306	434.83	326.38	396.34
FHEFKHOI_01997	CDS	255	forward	DDE superfamily endonuclease	895	678	714	908.04	631.15	741.19
FHEFKHOI_01998	CDS	654	reverse	hypothetical protein	186	184	167.5	250.39	227.26	230.71
FHEFKHOI_01999	CDS	816	forward	hypothetical protein	556.5	746	653.5	511.91	629.63	615.07
FHEFKHOI_02000	queG_3	615	forward	Epoxyqueuosine reductase	1186	1620	1476	816.19	1022.91	1039.3
FHEFKHOI_02001	porB	900	reverse	Pyruvate synthase subunit PorB	320.5	422.5	310	1016.62	1229.63	1006.1
FHEFKHOI_02002	porA	1203	reverse	Pyruvate synthase subunit PorA	364.5	443.5	357	558.82	623.86	560.01
FHEFKHOI_02003	porD	261	reverse	Pyruvate synthase subunit PorD	68	45	52	228.85	138.95	179.06
FHEFKHOI_02004	porC	540	reverse	Pyruvate synthase subunit PorC	6	8	7	9.68	11.85	11.56
FHEFKHOI_02005	CDS	246	reverse	hypothetical protein	120	104	138.5	151.21	120.24	178.57
FHEFKHOI_02006	CDS	513	forward	hypothetical protein	180	184	174.5	190.32	178.5	188.78
FHEFKHOI_02007	ogg	657	forward	N-glycosylase/DNA lyase	4502.5	5179	4704	4047.3	4271.46	4326.43
FHEFKHOI_02008	CDS	783	reverse	hypothetical protein	655.5	587	510	576.09	473.34	458.61
FHEFKHOI_02010	CDS	921	forward	PBP superfamily domain protein	502.5	522.5	458.5	552.47	527.09	515.78
FHEFKHOI_02011	btuD_12	942	forward	Vitamin B12 import ATP-binding protein BtuD	597	620	479.5	396.03	377.37	325.46
FHEFKHOI_02012	CDS	753	forward	ABC-2 type transporter	150.5	163.5	127.5	437.18	435.78	378.95
FHEFKHOI_02013	serS2_1	1248	forward	Type-2 serine--tRNA ligase	84	86	75.5	241.47	226.83	222.06
FHEFKHOI_02014	serS2_2	285	forward	Type-2 serine--tRNA ligase	10.5	10.5	7.5	40.81	37.45	29.83
FHEFKHOI_02015	CDS	288	reverse	hypothetical protein	14.5	17.5	11.5	31.26	34.62	25.37
FHEFKHOI_02016	CDS	213	forward	hypothetical protein	271	248	276.5	186.96	156.99	195.18
FHEFKHOI_02017	CDS	384	reverse	hypothetical protein	80.5	85.5	83	98.73	96.22	104.16
FHEFKHOI_02018	CDS	1200	forward	hypothetical protein	111.5	93	97	84.3	64.51	75.04
FHEFKHOI_02019	gph_2	675	reverse	Phosphoglycolate phosphatase	89	92.5	66	176.7	168.5	134.07
FHEFKHOI_02020	endA	1095	reverse	tRNA-splicing endonuclease	14	7.5	4.5	9.59	4.71	3.15
FHEFKHOI_02021	CDS	417	reverse	Nucleoside 2-deoxyribosyltransferase	278.5	380.5	261	214.68	269.12	205.85
FHEFKHOI_02022	CDS	1209	reverse	AAA ATPase domain protein	385.5	454.5	381	386.85	418.48	391.19
FHEFKHOI_02023	CDS	1074	reverse	hypothetical protein	773.5	802	670	537.67	511.51	476.52
FHEFKHOI_02024	CDS	825	reverse	Bifunctional NADP phosphatase/NAD kinase	174.5	157.5	164	158.41	131.18	152.32
FHEFKHOI_02025	pqqE_8	1191	reverse	Coenzyme PQQ synthesis protein E	148	119.5	122	704.18	521.69	593.93
FHEFKHOI_02026	CDS	912	reverse	hypothetical protein	466.5	407	387	442.39	354.14	375.51
FHEFKHOI_02027	CDS	174	forward	hypothetical protein	169.5	201	151	292.35	318.09	266.48
FHEFKHOI_02028	hisG	873	forward	ATP phosphoribosyltransferase	144.5	174	131.5	163.43	180.56	152.17
FHEFKHOI_02029	CDS	480	forward	Helix-turn-helix	23.5	30.5	22.5	109.92	130.89	107.68
FHEFKHOI_02030	pgiA	732	forward	Glucose-6-phosphate isomerase	552	303.5	553	705.24	355.77	722.89
FHEFKHOI_02031	CDS	177	forward	hypothetical protein	110	72.5	97	607.12	367.14	547.78
FHEFKHOI_02032	CDS	648	forward	DDE domain protein	8	13	14	17.8	26.55	31.88
FHEFKHOI_02033	CDS	150	forward	hypothetical protein	15	15	17	27.97	25.66	32.43
FHEFKHOI_02034	CDS	372	forward	hypothetical protein	2	7	1	7.88	25.32	4.03
FHEFKHOI_02035	CDS	444	forward	hypothetical protein	146.5	161.5	141	108.1	109.34	106.45
FHEFKHOI_02036	CDS	210	forward	hypothetical protein	585	613.5	594	635.58	611.57	660.32
FHEFKHOI_02037	fni	1122	reverse	Isopentenyl-diphosphate delta-isomerase	322.5	323	295	296.66	272.61	277.65
FHEFKHOI_02038	CDS	762	reverse	Isopentenyl phosphate kinase	512.5	485	459.5	309.48	268.72	283.9
[truncated: 83 more rows]

## Sheet: Table_S3_5_HotSEEP1_E50
locus tag	feature	length	direction	description	gene expression (Raw Read Count)			gene expression (RPKM)
					E50 replicate 1	E50 replicate 2	E50 replicate 3	E50 replicate 1	E50 replicate 2	E50 replicate 3
BLFGPEAP_00001	CDS	1722	forward	hypothetical protein	98	48	87	87.2	105.86	200.44
BLFGPEAP_00002	CDS	390	forward	Glycosyl transferase family 2	12	11	32.5	47.15	107.11	330.62
BLFGPEAP_00003	CDS	249	forward	hypothetical protein	11.5	1	9.5	70.77	15.25	151.37
BLFGPEAP_00004	CDS	786	forward	Lipopolysaccharide core biosynthesis protein RfaG	19	16	32.5	37.04	77.3	164.05
BLFGPEAP_00005	CDS	279	forward	hypothetical protein	5.5	3.5	8.5	30.21	47.64	120.87
BLFGPEAP_00006	CDS	1122	forward	Glycosyltransferase family 9 (heptosyltransferase)	90	61	93.5	122.91	206.47	330.62
BLFGPEAP_00007	CDS	1167	reverse	O-Antigen ligase	64	57.5	73.5	84.03	187.11	249.88
BLFGPEAP_00008	CDS	1092	forward	D-inositol-3-phosphate glycosyltransferase	31	15	18	43.5	52.16	65.4
BLFGPEAP_00009	CDS	1110	reverse	hypothetical protein	29	23	27	40.03	78.69	96.5
BLFGPEAP_00010	CDS	1383	reverse	Regulatory protein AtoC	49.5	25	45.5	54.84	68.65	130.53
BLFGPEAP_00011	CDS	1359	reverse	Adaptive-response sensory-kinase SasA	40.5	15	38	45.66	41.92	110.94
BLFGPEAP_00012	CDS	534	reverse	Glucose-6-phosphate isomerase	26.5	19.5	31	76.04	138.68	230.32
BLFGPEAP_00013	CDS	705	reverse	Glucose-6-phosphate isomerase	36	36.5	35.5	78.25	196.61	199.78
BLFGPEAP_00014	CDS	393	reverse	hypothetical protein	33.5	20	39	130.62	193.26	393.71
BLFGPEAP_00015	CDS	648	forward	Helix-turn-helix domain protein	27.5	16	28	65.03	93.77	171.43
BLFGPEAP_00016	CDS	147	forward	hypothetical protein	12.5	9	9	130.3	232.51	242.9
BLFGPEAP_00017	CDS	363	forward	Siroheme synthase	13.5	10.5	19.5	56.99	109.85	213.13
BLFGPEAP_00018	CDS	321	forward	hypothetical protein	0.5	4.5	2	2.39	53.24	24.72
BLFGPEAP_00019	CDS	1173	forward	UDP-4-amino-4-deoxy-L-arabinose--oxoglutarate aminotransferase	21	25.5	33.5	27.43	82.56	113.31
BLFGPEAP_00020	CDS	816	forward	Cytochrome c biogenesis protein CcsA	45	29.5	40	84.5	137.29	194.48
BLFGPEAP_00021	CDS	1311	forward	Glutamyl-tRNA reductase	51.5	44.5	60.5	60.19	128.9	183.09
BLFGPEAP_00022	CDS	555	reverse	hypothetical protein	19	16.5	14.5	52.46	112.9	103.65
BLFGPEAP_00023	CDS	1092	forward	hypothetical protein	35	26	29.5	49.11	90.42	107.18
BLFGPEAP_00024	CDS	648	forward	Bacterial regulatory proteins, tetR family	14	1.5	19	33.11	8.79	116.33
BLFGPEAP_00025	CDS	1071	forward	Aminodeoxyfutalosine synthase	29.5	16.5	25.5	42.21	58.51	94.46
BLFGPEAP_00026	CDS	1053	forward	Cyclic dehypoxanthine futalosine synthase	61	36	52.5	88.77	129.83	197.81
BLFGPEAP_00027	CDS	1182	forward	5'-deoxyadenosine deaminase	25.5	15.5	26	33.06	49.8	87.27
BLFGPEAP_00028	CDS	816	forward	Chorismate dehydratase	16	10.5	18.5	30.05	48.87	89.95
BLFGPEAP_00029	CDS	540	forward	hypothetical protein	571	530	664.5	1620.27	3727.28	4882.13
BLFGPEAP_00030	CDS	585	forward	hypothetical protein	131	120.5	133	343.13	782.24	901.99
BLFGPEAP_00031	CDS	441	forward	hypothetical protein	70	56	61	243.22	482.24	548.78
BLFGPEAP_00032	CDS	708	forward	hypothetical protein	64	77.5	81	138.51	415.7	453.9
BLFGPEAP_00033	CDS	444	forward	hypothetical protein	29.5	27	44.5	101.81	230.94	397.64
BLFGPEAP_00034	CDS	1788	forward	Ferredoxin--NADP reductase	40	37	37	34.28	78.59	82.1
BLFGPEAP_00035	CDS	927	reverse	hypothetical protein	36	27	33	59.51	110.61	141.24
BLFGPEAP_00036	CDS	1566	forward	UvrABC system protein B	21	14.5	31.5	20.55	35.16	79.8
BLFGPEAP_00037	CDS	444	forward	UvrABC system protein B	11	10	11.5	37.96	85.53	102.76
BLFGPEAP_00038	CDS	2652	forward	Chaperone protein ClpB	125	72	126	72.22	103.1	188.5
BLFGPEAP_00039	CDS	891	forward	Tyrosine recombinase XerD	46	27.5	36.5	79.11	117.21	162.53
BLFGPEAP_00040	CDS	2658	forward	CCA-adding enzyme	80	60	70	46.12	85.72	104.48
BLFGPEAP_00041	CDS	1368	forward	Phosphomannomutase/phosphoglucomutase	62	32	58.5	69.45	88.83	169.66
BLFGPEAP_00042	CDS	588	forward	hypothetical protein	20	33	35	52.12	213.13	236.16
BLFGPEAP_00043	CDS	1287	forward	Glutamate-1-semialdehyde 2,1-aminomutase	121.5	86	126.5	144.66	253.76	389.96
BLFGPEAP_00044	CDS	300	forward	Zinc ribbon domain protein	26.5	19	20.5	135.35	240.51	271.11
BLFGPEAP_00045	CDS	378	forward	NADPH-dependent 7-cyano-7-deazaguanine reductase	14	9.5	11	56.75	95.44	115.45
BLFGPEAP_00046	CDS	726	forward	PAS domain protein	28	14.5	30	59.1	75.85	163.94
BLFGPEAP_00047	CDS	1083	reverse	Ribosomal RNA small subunit methyltransferase A	17.5	8	18.5	24.76	28.05	67.77
BLFGPEAP_00048	CDS	216	reverse	tRNA N6-adenosine threonylcarbamoyltransferase	5	2	7	35.47	35.16	128.57
BLFGPEAP_00049	CDS	249	reverse	tRNA N6-adenosine threonylcarbamoyltransferase	3	0.5	3.5	18.46	7.63	55.77
BLFGPEAP_00050	CDS	357	reverse	tRNA N6-adenosine threonylcarbamoyltransferase	11.5	7.5	3.5	49.36	79.78	38.9
BLFGPEAP_00051	CDS	324	forward	Ribonuclease PH	7	8.5	13	33.11	99.63	159.19
BLFGPEAP_00052	CDS	477	forward	Ribonuclease PH	14.5	11	16	46.58	87.58	133.08
BLFGPEAP_00053	CDS	627	forward	dITP/XTP pyrophosphatase	32.5	15.5	19.5	79.43	93.88	123.39
BLFGPEAP_00054	CDS	1329	forward	tRNA-2-methylthio-N(6)-dimethylallyladenosine synthase	103.5	74.5	72	119.33	212.88	214.94
BLFGPEAP_00055	CDS	495	forward	putative protein	59.5	57.5	67	184.19	441.14	537
BLFGPEAP_00056	CDS	669	forward	hypothetical protein	34.5	35	31.5	79.02	198.68	186.81
BLFGPEAP_00057	CDS	1296	forward	Radical SAM superfamily protein	68.5	77.5	82	80.99	227.09	251.03
BLFGPEAP_00058	CDS	1155	forward	hypothetical protein	75	50	48.5	99.5	164.4	166.6
BLFGPEAP_00059	CDS	1506	forward	Ribonuclease G	94.5	63.5	78	96.15	160.12	205.48
BLFGPEAP_00060	CDS	366	forward	hypothetical protein	10.5	5.5	10.5	43.96	57.07	113.82
BLFGPEAP_00061	CDS	705	forward	Ribosomal RNA small subunit methyltransferase I	48	35.5	53.5	104.33	191.23	301.07
BLFGPEAP_00062	CDS	828	forward	CAAX protease self-immunity	17	7	15	31.46	32.11	71.87
BLFGPEAP_00063	CDS	342	forward	hypothetical protein	15	4	25	67.21	44.42	290.02
BLFGPEAP_00064	CDS	1059	forward	S-adenosylmethionine:tRNA ribosyltransferase-isomerase	48	42.5	53.5	69.45	152.41	200.43
BLFGPEAP_00065	CDS	822	forward	Queuine tRNA-ribosyltransferase	22.5	13	24	41.94	60.06	115.84
BLFGPEAP_00066	CDS	357	forward	Queuine tRNA-ribosyltransferase	6.5	5.5	6	27.9	58.51	66.68
BLFGPEAP_00067	CDS	342	forward	Sec translocon accessory complex subunit YajC	20	17.5	16.5	89.61	194.32	191.41
BLFGPEAP_00068	CDS	1599	forward	Protein translocase subunit SecD	90.5	59	54.5	86.73	140.12	135.22
BLFGPEAP_00069	CDS	1074	forward	Protein translocase subunit SecF	50.5	43.5	58.5	72.05	153.81	216.1
BLFGPEAP_00070	CDS	1188	forward	LysM domain protein	66.5	58	64	85.77	185.4	213.73
BLFGPEAP_00071	CDS	816	forward	DNA recombination-mediator protein A	24	24.5	28.5	45.07	114.02	138.57
BLFGPEAP_00072	CDS	1587	forward	DNA topoisomerase 1	38.5	42.5	38.5	37.17	101.7	96.25
BLFGPEAP_00073	CDS	699	forward	DNA topoisomerase 1	31	33	29.5	67.96	179.29	167.44
BLFGPEAP_00074	CDS	486	forward	Histidine phosphatase superfamily (branch 1)	40	38	33.5	126.12	296.93	273.47
BLFGPEAP_00075	CDS	279	reverse	GYD domain protein	65	62	49	356.99	843.91	696.79
BLFGPEAP_00076	CDS	1704	forward	Type II secretion system protein E	100	96	89.5	89.92	213.95	208.38
BLFGPEAP_00077	CDS	1182	forward	Putative type II secretion system protein F	45	37.5	48	58.34	120.48	161.11
BLFGPEAP_00078	CDS	435	forward	hypothetical protein	21.5	11.5	21	75.73	100.4	191.53
BLFGPEAP_00079	CDS	381	forward	hypothetical protein	13.5	7	15	54.29	69.77	156.2
BLFGPEAP_00080	CDS	567	forward	hypothetical protein	21	8	8.5	56.75	53.58	59.48
BLFGPEAP_00081	CDS	822	forward	Type II secretion system (T2SS), protein K	52	25	46	96.93	115.5	222.02
BLFGPEAP_00082	CDS	519	forward	hypothetical protein	32	14.5	23	94.48	106.1	175.82
BLFGPEAP_00083	CDS	552	forward	hypothetical protein	10	8.5	15	27.76	58.48	107.81
BLFGPEAP_00084	CDS	189	forward	hypothetical protein	4	6	3	32.43	120.56	62.97
BLFGPEAP_00085	CDS	342	forward	hypothetical protein	19.5	18	20	87.37	199.87	232.01
BLFGPEAP_00086	CDS	1113	forward	hypothetical protein	37	31	29	50.94	105.77	103.37
BLFGPEAP_00087	CDS	960	forward	Type II secretion system protein D	52.5	36	65	83.8	142.41	268.63
BLFGPEAP_00088	CDS	819	forward	Transketolase 2	127.5	123	111	238.55	570.34	537.71
BLFGPEAP_00089	CDS	966	forward	1-deoxy-D-xylulose-5-phosphate synthase	121.5	112	105	192.73	440.3	431.24
BLFGPEAP_00090	CDS	1236	forward	Glucose-1-phosphate adenylyltransferase	93	67.5	106	115.3	207.39	340.25
BLFGPEAP_00091	CDS	1302	reverse	D-glycerate 2-kinase	60	32	40.5	70.61	93.34	123.41
BLFGPEAP_00092	CDS	1209	reverse	Glucosyl-3-phosphoglycerate synthase	69.5	49	42	88.09	153.91	137.83
BLFGPEAP_00093	CDS	825	reverse	Glucosyl-3-phosphoglycerate/mannosyl-3-phosphoglycerate phosphatase	12.5	19.5	23.5	23.22	89.76	113.01
BLFGPEAP_00094	CDS	957	forward	Putative 2-hydroxyacid dehydrogenase	76.5	30.5	62	122.49	121.03	257.03
BLFGPEAP_00095	CDS	498	reverse	hypothetical protein	17	15.5	17	52.31	118.2	135.43
BLFGPEAP_00096	CDS	492	reverse	Glucosylglycerate synthase	26	18	23.5	80.98	138.94	189.5
BLFGPEAP_00097	CDS	231	reverse	hypothetical protein	16.5	20	18.5	109.45	328.8	317.74
BLFGPEAP_00098	CDS	534	reverse	Chromosomal replication initiator protein DnaA	41	9	9.5	117.65	64	70.58
BLFGPEAP_00099	CDS	759	reverse	Chromosomal replication initiator protein DnaA	28	13	12.5	56.53	65.04	65.34
BLFGPEAP_00100	CDS	534	reverse	Tyrosine--tRNA ligase	25	34	18	71.74	241.79	133.73
BLFGPEAP_00101	CDS	444	reverse	Tyrosine--tRNA ligase	20	25.5	26.5	69.02	218.11	236.79
BLFGPEAP_00102	CDS	363	reverse	Tyrosine--tRNA ligase	26.5	34	26.5	111.86	355.7	289.63
BLFGPEAP_00103	CDS	804	reverse	2',3'-cyclic-nucleotide 2'-phosphodiesterase	89.5	62	67.5	170.57	292.85	333.09
BLFGPEAP_00104	CDS	1557	reverse	Ribonuclease Y	97	91.5	87.5	95.46	223.17	222.96
BLFGPEAP_00105	CDS	309	reverse	hypothetical protein	36623	51981.5	49180.5	181611	638851	631455
BLFGPEAP_00106	CDS	222	reverse	hypothetical protein	5	2.5	9	34.51	42.77	160.84
BLFGPEAP_00107	CDS	1284	forward	hypothetical protein	801.5	806.5	749	956.5	2385.33	2314.33
BLFGPEAP_00108	CDS	579	forward	PBP superfamily domain protein	161.5	158.5	149.5	427.41	1039.59	1024.4
BLFGPEAP_00109	CDS	3513	forward	Chromosome partition protein Smc	109.5	58	111	47.76	62.7	125.36
BLFGPEAP_00110	CDS	834	forward	Signal recognition particle receptor FtsY	140.5	138.5	160	258.14	630.66	761.14
BLFGPEAP_00111	CDS	180	forward	Signal recognition particle receptor FtsY	342.5	324	296	2915.64	6835.69	6524.2
BLFGPEAP_00112	CDS	321	reverse	Sulfite reductase, dissimilatory-type subunit gamma	1190.5	1426.5	991	5682.91	16876.3	12248.3
BLFGPEAP_00113	CDS	864	reverse	tRNA (cytidine(34)-2'-O)-methyltransferase	34	30	24	60.3	131.86	110.21
BLFGPEAP_00114	CDS	924	forward	hypothetical protein	40.5	26.5	34.5	67.16	108.91	148.13
BLFGPEAP_00115	CDS	309	reverse	hypothetical protein	8.5	5.5	11.5	42.15	67.59	147.65
BLFGPEAP_00116	CDS	747	reverse	Macrolide export ATP-binding/permease protein MacB	38	20	40	77.95	101.68	212.45
BLFGPEAP_00117	CDS	255	reverse	hypothetical protein	1	2.5	0.5	6.01	37.23	7.78
BLFGPEAP_00118	CDS	1227	reverse	Macrolide export ATP-binding/permease protein MacB	24	9	27	29.97	27.86	87.3
BLFGPEAP_00119	CDS	504	reverse	putative ABC transporter ATP-binding protein YknY	4.5	8	12	13.68	60.28	94.46
BLFGPEAP_00120	CDS	183	reverse	hypothetical protein	6	3	4.5	50.24	62.26	97.56
BLFGPEAP_00121	CDS	1203	reverse	Macrolide export protein MacA	26.5	14	26.5	33.75	44.19	87.4
BLFGPEAP_00122	CDS	1278	reverse	Outer membrane efflux protein	26.5	19	31	31.77	56.46	96.24
BLFGPEAP_00123	CDS	396	reverse	Ribonuclease VapC19	12	10.5	13.5	46.43	100.69	135.25
BLFGPEAP_00124	CDS	252	reverse	hypothetical protein	5.5	6	6	33.44	90.42	94.46
BLFGPEAP_00125	CDS	393	reverse	Ribonuclease VapC22	14	7	12.5	54.59	67.64	126.19
BLFGPEAP_00126	CDS	228	reverse	hypothetical protein	18	8	5.5	120.97	133.25	95.71
BLFGPEAP_00127	CDS	831	reverse	IS3 family transposase ISPae1	30.5	8	28	56.24	36.56	133.68
BLFGPEAP_00128	CDS	294	reverse	IS3 family transposase ISMxa2	5.5	0	2	28.67	0	26.99
BLFGPEAP_00129	CDS	105	forward	hypothetical protein	1	0	0	14.59	0	0
BLFGPEAP_00130	CDS	243	reverse	hypothetical protein	1	1	1	6.31	15.63	16.33
BLFGPEAP_00131	CDS	633	reverse	Adenylyl-sulfate kinase	5	1	5	12.1	6	31.34
BLFGPEAP_00132	CDS	252	reverse	hypothetical protein	0	0.5	0	0	7.53	0
BLFGPEAP_00133	CDS	204	reverse	hypothetical protein	9	1.5	5	67.6	27.92	97.24
BLFGPEAP_00134	CDS	921	forward	Sulfotransferase family protein	1	0	1	1.66	0	4.31
BLFGPEAP_00135	CDS	1095	reverse	dTDP-fucopyranose mutase	9.5	1	9	13.29	3.47	32.61
BLFGPEAP_00136	CDS	885	reverse	Glycosyltransferase like family 2	1	0	4.5	1.73	0	20.17
BLFGPEAP_00137	CDS	840	reverse	Decaprenyl-phosphate phosphoribosyltransferase	7.5	2	4.5	13.68	9.04	21.25
BLFGPEAP_00138	CDS	1086	reverse	Glycosyltransferase family 9 (heptosyltransferase)	4.5	4.5	7.5	6.35	15.74	27.4
BLFGPEAP_00139	CDS	1758	reverse	Tetratricopeptide repeat protein	11.5	8.5	5.5	10.02	18.36	12.41
BLFGPEAP_00140	CDS	651	reverse	pilus assembly protein PilA	1277	1497	1379	3005.77	8732.74	8404.1
BLFGPEAP_00141	CDS	969	forward	GTPase Obg	14.5	16	24.5	22.93	62.71	100.31
BLFGPEAP_00142	CDS	1017	forward	RNA 3'-terminal phosphate cyclase	34.5	17	40.5	51.98	63.48	157.99
BLFGPEAP_00143	CDS	213	forward	hypothetical protein	8.5	3.5	6	61.15	62.4	111.76
BLFGPEAP_00144	CDS	435	forward	PIN domain protein	15.5	8.5	13	54.6	74.21	118.57
BLFGPEAP_00145	CDS	96	reverse	hypothetical protein	3	4	4.5	47.88	158.23	185.97
BLFGPEAP_00146	CDS	2346	reverse	Type II/IV secretion system protein	167	155.5	185	109.08	251.72	312.86
BLFGPEAP_00147	CDS	1467	reverse	hypothetical protein	52.5	35.5	46.5	54.84	91.9	125.76
BLFGPEAP_00148	CDS	510	reverse	Class III cytochrome C family protein	13.5	12.5	12.5	40.56	93.08	97.24
BLFGPEAP_00149	CDS	888	reverse	HAMP domain protein	42	47	32.5	72.47	201	145.2
BLFGPEAP_00150	CDS	285	reverse	hypothetical protein	10.5	3.5	12	56.45	46.64	167.05
BLFGPEAP_00151	CDS	369	reverse	hypothetical protein	12	6	10.5	49.83	61.75	112.89
BLFGPEAP_00152	CDS	180	reverse	hypothetical protein	16	5.5	13	136.21	116.04	286.54
BLFGPEAP_00153	CDS	165	reverse	hypothetical protein	23.5	9.5	12.5	218.24	218.65	300.56
BLFGPEAP_00154	CDS	309	reverse	hypothetical protein	5	11	8	24.79	135.19	102.72
BLFGPEAP_00155	CDS	381	reverse	hypothetical protein	19.5	9.5	6	78.43	94.69	62.48
BLFGPEAP_00156	CDS	576	reverse	hypothetical protein	25	14	18.5	66.51	92.3	127.43
BLFGPEAP_00157	CDS	1095	reverse	hypothetical protein	43	36.5	42.5	60.17	126.59	153.99
BLFGPEAP_00158	CDS	651	reverse	Mutual gliding-motility protein MglA	34.5	29	46	81.21	169.17	280.34
BLFGPEAP_00159	CDS	387	reverse	Roadblock/LC7 domain protein	21	21	19	83.15	206.07	194.78
BLFGPEAP_00160	CDS	375	forward	hypothetical protein	20	12	7	81.72	121.52	74.06
BLFGPEAP_00161	CDS	1191	forward	Aspartate aminotransferase	23	20	18	29.59	63.77	59.96
BLFGPEAP_00162	CDS	735	forward	tRNA-specific 2-thiouridylase MnmA	20.5	8	15	42.74	41.33	80.97
BLFGPEAP_00163	CDS	1962	forward	tRNA-2-methylthio-N(6)-dimethylallyladenosine synthase	41	17.5	29	32.02	33.87	58.64
BLFGPEAP_00164	CDS	504	reverse	hypothetical protein	16.5	6.5	8	50.16	48.98	62.97
BLFGPEAP_00165	CDS	492	reverse	hypothetical protein	4	5.5	7	12.46	42.45	56.45
BLFGPEAP_00166	CDS	264	reverse	hypothetical protein	8	4.5	4.5	46.43	64.73	67.63
BLFGPEAP_00167	CDS	195	reverse	hypothetical protein	7	2	2	55.01	38.95	40.69
BLFGPEAP_00168	CDS	270	reverse	hypothetical protein	5.5	2.5	5.5	31.21	35.16	80.82
BLFGPEAP_00169	CDS	228	reverse	hypothetical protein	2.5	4.5	6.5	16.8	74.95	113.11
BLFGPEAP_00170	CDS	897	reverse	HTH-type transcriptional activator CmpR	25	22.5	23	42.71	95.26	101.73
BLFGPEAP_00171	CDS	2037	reverse	Peptidase family U32	62.5	52.5	56.5	47.01	97.88	110.04
BLFGPEAP_00172	CDS	615	reverse	Creatinine amidohydrolase	22.33	23.17	16.83	55.64	143.05	108.59
BLFGPEAP_00173	CDS	132	reverse	Creatinine amidohydrolase	4.33	4.67	6.83	50.3	134.26	205.38
BLFGPEAP_00174	CDS	495	reverse	GMP synthase [glutamine-hydrolyzing]	33.33	32.17	32.83	103.19	246.78	263.16
BLFGPEAP_00175	CDS	1104	reverse	GMP synthase [glutamine-hydrolyzing]	77.5	48	69.5	107.57	165.11	249.76
BLFGPEAP_00176	CDS	231	forward	hypothetical protein	12.5	5.5	12.5	82.92	90.42	214.69
BLFGPEAP_00177	CDS	552	forward	HD domain protein	18.5	10.5	24.5	51.35	72.24	176.09
BLFGPEAP_00178	CDS	273	reverse	DNA-binding protein HU	578	641	482	3244.23	8916.72	7004.75
BLFGPEAP_00179	CDS	1008	reverse	Carbamoyl dehydratase HypE	7.5	6	5	11.4	22.6	19.68
BLFGPEAP_00180	CDS	1095	reverse	Hydrogenase maturation factor HypD	24	12	10	33.58	41.62	36.23
BLFGPEAP_00181	CDS	222	reverse	HupF/HypC family protein	9.5	9	5	65.57	153.96	89.36
BLFGPEAP_00182	CDS	777	reverse	hypothetical protein	7	6	7	13.8	29.33	35.74
BLFGPEAP_00183	CDS	657	reverse	Energy-coupling factor transporter ATP-binding protein EcfA3	3	5.5	3	7	31.79	18.12
BLFGPEAP_00184	CDS	750	reverse	Energy-coupling factor transporter transmembrane protein EcfT	5	3	8.5	10.22	15.19	44.96
BLFGPEAP_00185	CDS	600	reverse	hypothetical protein	22	19	19	56.18	120.26	125.63
BLFGPEAP_00186	CDS	660	reverse	Fused nickel transport protein NikMN	8	5	5.5	18.57	28.77	33.06
BLFGPEAP_00187	CDS	2262	reverse	Carbamoyltransferase HypF	19	9	16	12.87	15.11	28.06
BLFGPEAP_00188	CDS	663	reverse	Hydrogenase maturation factor HypB	7.5	5.5	5	17.33	31.5	29.92
BLFGPEAP_00189	CDS	390	reverse	Hydrogenase maturation factor HybF	3.5	2	4	13.75	19.47	40.69
BLFGPEAP_00190	CDS	405	forward	Nickel-responsive regulator	1.5	3.5	3	5.68	32.82	29.39
BLFGPEAP_00191	CDS	480	reverse	Hydrogenase 2 maturation protease	15.5	9.5	12	49.48	75.16	99.19
BLFGPEAP_00192	CDS	1437	reverse	Periplasmic [NiFeSe] hydrogenase large subunit	102.5	86	85.5	109.3	227.27	236.06
BLFGPEAP_00193	CDS	918	reverse	Periplasmic [NiFeSe] hydrogenase small subunit	68.5	56	60.5	114.34	231.66	261.47
BLFGPEAP_00194	CDS	198	reverse	hypothetical protein	21	31	23	162.52	594.57	460.86
BLFGPEAP_00195	CDS	1206	reverse	Transposase	39	13	44	49.55	40.94	144.75
BLFGPEAP_00196	CDS	147	forward	hypothetical protein	62	70.5	63.5	646.28	1821.3	1713.82
BLFGPEAP_00197	CDS	690	reverse	putative oxidoreductase	55	52	38	122.14	286.2	218.5
BLFGPEAP_00198	CDS	690	reverse	putative protein	30	10.5	21.5	66.62	57.79	123.62
BLFGPEAP_00199	CDS	369	forward	hypothetical protein	152	135.5	141.5	631.19	1394.51	1521.38
BLFGPEAP_00200	CDS	336	forward	hypothetical protein	166	133.5	169.5	757.03	1508.87	2001.42
BLFGPEAP_00201	CDS	399	forward	Single-stranded DNA-binding protein	326.5	275	245	1253.88	2617.4	2436.13
BLFGPEAP_00202	CDS	1485	forward	Phosphoenolpyruvate carboxylase	91	91	89	93.9	232.72	237.78
BLFGPEAP_00203	CDS	1011	reverse	Radical SAM superfamily protein	54.5	43	77	82.6	161.52	302.17
BLFGPEAP_00204	CDS	657	reverse	hypothetical protein	17	13	23.5	39.65	75.14	141.91
BLFGPEAP_00205	CDS	819	reverse	Formamidopyrimidine-DNA glycosylase	28	11	28.5	52.39	51.01	138.06
BLFGPEAP_00206	CDS	381	reverse	Desulfoferrodoxin	41	21	42.5	164.89	209.32	442.56
BLFGPEAP_00207	CDS	1179	reverse	Nitric oxide reductase	31	43.5	33.5	40.29	140.12	112.73
BLFGPEAP_00208	CDS	159	reverse	Rubredoxin	14.5	9	12	139.74	214.96	299.43
BLFGPEAP_00209	CDS	168	reverse	hypothetical protein	5.5	9.5	8	50.16	214.75	188.92
BLFGPEAP_00210	CDS	186	reverse	Ferredoxin-2	38.5	18	48.5	317.17	367.51	1034.52
BLFGPEAP_00211	CDS	507	reverse	Rubrerythrin	45.5	25.5	56	137.51	191	438.22
BLFGPEAP_00212	CDS	1335	reverse	Cytochrome c554 and c-prime	52.5	43	56	60.26	122.32	166.42
BLFGPEAP_00213	CDS	579	reverse	Rubrerythrin	27.5	34	24	72.78	223	164.45
BLFGPEAP_00214	CDS	456	reverse	hypothetical protein	75.5	85.5	81.5	253.7	712.05	709.09
BLFGPEAP_00215	CDS	1278	reverse	Seven times multi-haem cytochrome CxxCH	106.5	82	81	127.69	243.66	251.46
BLFGPEAP_00216	CDS	432	forward	Peroxide operon regulator	7	4	7	24.83	35.16	64.29
BLFGPEAP_00217	CDS	618	forward	Threonylcarbamoyl-AMP synthase	13.5	22	21.5	33.47	135.19	138.03
BLFGPEAP_00218	CDS	1251	forward	hypothetical protein	53.5	39.5	32.5	65.53	119.91	103.07
BLFGPEAP_00219	CDS	396	reverse	hypothetical protein	67.5	64	53.5	261.19	613.75	536
BLFGPEAP_00220	CDS	549	reverse	O-acetyl-ADP-ribose deacetylase	19	12	24.5	53.03	83.01	177.05
BLFGPEAP_00221	CDS	897	reverse	Diguanylate cyclase, GGDEF domain	37.5	22.5	24	64.06	95.26	106.15
BLFGPEAP_00222	CDS	639	reverse	7-carboxy-7-deazaguanine synthase	27	27	34	64.75	160.46	211.1
BLFGPEAP_00223	CDS	633	reverse	Peptidase family M50	31	18.5	25	75.04	110.99	156.69
BLFGPEAP_00224	CDS	651	reverse	MviN-like protein	8	4.5	5	18.83	26.25	30.47
BLFGPEAP_00225	CDS	789	reverse	Lipid II flippase MurJ	16	12.5	18	31.07	60.16	90.51
BLFGPEAP_00226	CDS	291	reverse	hypothetical protein	18	18.5	6	94.78	241.43	81.8
BLFGPEAP_00227	CDS	1257	forward	Carboxy-terminal processing protease CtpA	38	43.5	37	46.32	131.42	116.78
BLFGPEAP_00228	CDS	1287	forward	RNA polymerase-associated protein RapA	28	17.5	14	33.34	51.64	43.16
BLFGPEAP_00229	CDS	219	forward	hypothetical protein	2	3	4	13.99	52.02	72.46
BLFGPEAP_00230	CDS	909	forward	hypothetical protein	7	4	7.5	11.8	16.71	32.73
BLFGPEAP_00231	CDS	231	forward	hypothetical protein	5.5	1.5	3	36.48	24.66	51.52
BLFGPEAP_00232	CDS	1020	forward	AAA domain, putative AbiEii toxin, Type IV TA system	12	5.5	14.5	18.03	20.48	56.4
BLFGPEAP_00233	CDS	471	forward	hypothetical protein	7.5	9	5	24.4	72.57	42.12
BLFGPEAP_00234	CDS	1968	forward	hypothetical protein	10	5	19	7.79	9.65	38.3
BLFGPEAP_00235	CDS	1314	forward	hypothetical protein	18	7	17	20.99	20.23	51.33
BLFGPEAP_00236	CDS	489	forward	Nucleotidyltransferase domain protein	12	5	16	37.6	38.83	129.81
BLFGPEAP_00237	CDS	402	forward	HEPN domain protein	12	1	12	45.74	9.45	118.43
BLFGPEAP_00238	CDS	804	forward	hypothetical protein	8.5	7	9	16.2	33.06	44.41
BLFGPEAP_00239	CDS	1164	forward	Divergent polysaccharide deacetylase	23	26.5	14.5	30.28	86.46	49.42
BLFGPEAP_00240	CDS	540	reverse	hypothetical protein	18.5	18	20	52.5	126.59	146.94
BLFGPEAP_00241	CDS	936	reverse	putative NTE family protein	46	34.5	36.5	75.31	139.98	154.71
BLFGPEAP_00243	CDS	1170	forward	hypothetical protein	0	0	0	0	0	0
BLFGPEAP_00244	CDS	774	forward	hypothetical protein	0	0	0	0	0	0
BLFGPEAP_00245	CDS	1152	forward	hypothetical protein	0	0	0	0	0	0
BLFGPEAP_00246	CDS	1476	forward	hypothetical protein	0	0	0	0	0	0
BLFGPEAP_00247	CDS	1071	forward	hypothetical protein	0	0	0	0	0	0
BLFGPEAP_00248	CDS	1863	forward	ABC transporter	0	0	0	0	0	0
BLFGPEAP_00249	CDS	210	reverse	Helix-turn-helix domain protein	3	2	2	21.89	36.17	37.78
BLFGPEAP_00250	CDS	249	reverse	hypothetical protein	61	61	47	375.38	930.34	748.87
BLFGPEAP_00251	CDS	1398	reverse	Archaea bacterial proteins of unknown function	103	98	112	112.9	266.21	317.85
BLFGPEAP_00252	CDS	210	forward	hypothetical protein	18	12.5	14.5	131.34	226.05	273.94
BLFGPEAP_00253	CDS	759	forward	hypothetical protein	34.5	26	27.5	69.65	130.09	143.75
BLFGPEAP_00254	CDS	624	forward	Phosphoglycolate phosphatase	24	11	16	58.93	66.94	101.73
BLFGPEAP_00255	CDS	549	forward	Epoxyqueuosine reductase QueH	10	13.5	11	27.91	93.38	79.49
BLFGPEAP_00256	CDS	222	forward	hypothetical protein	6	1	8.5	41.41	17.11	151.91
BLFGPEAP_00257	CDS	1101	forward	Methionine aminopeptidase	17	26	14.5	23.66	89.68	52.25
BLFGPEAP_00258	CDS	876	forward	NAD(P)H-binding protein	29.5	14.5	22	51.6	62.86	99.64
BLFGPEAP_00259	CDS	402	forward	Phosphoribosylaminoimidazole-succinocarboxamide synthase	13.5	17	12	51.46	160.6	118.43
BLFGPEAP_00260	CDS	465	forward	Phosphoribosylaminoimidazole-succinocarboxamide synthase	28.5	18.5	23	93.92	151.09	196.24
BLFGPEAP_00261	CDS	501	forward	hypothetical protein	10	19	25.5	30.59	144.02	201.93
BLFGPEAP_00262	CDS	297	forward	Thiamine-binding protein	6	8	9.5	30.96	102.29	126.9
BLFGPEAP_00263	CDS	1410	reverse	Glutamine synthetase	37	33	45.5	40.21	88.88	128.03
BLFGPEAP_00264	CDS	2307	reverse	Bifunctional uridylyltransferase/uridylyl-removing enzyme	68.5	30	57.5	45.5	49.38	98.88
BLFGPEAP_00265	CDS	300	reverse	Bifunctional uridylyltransferase/uridylyl-removing enzyme	14	4	10.5	71.51	50.63	138.86
BLFGPEAP_00266	CDS	339	reverse	Nitrogen regulatory protein P-II	20	21	20	90.4	235.25	234.07
BLFGPEAP_00267	CDS	1272	reverse	Bifunctional glutamine synthetase adenylyltransferase/adenylyl-removing enzyme	86.5	44	94.5	104.2	131.36	294.75
BLFGPEAP_00268	CDS	249	reverse	hypothetical protein	9	4	7	55.38	61.01	111.53
BLFGPEAP_00269	CDS	258	reverse	Glutamate-ammonia-ligase adenylyltransferase	14	4.5	9	83.15	66.24	138.4
BLFGPEAP_00270	CDS	273	reverse	Bifunctional glutamine synthetase adenylyltransferase/adenylyl-removing enzyme	6.5	5	9	36.48	69.55	130.79
BLFGPEAP_00271	CDS	288	reverse	Glutamate-ammonia-ligase adenylyltransferase	5.5	3.5	4.5	29.26	46.15	61.99
BLFGPEAP_00272	CDS	312	reverse	hypothetical protein	3	4	3.5	14.73	48.69	44.51
BLFGPEAP_00273	CDS	123	reverse	hypothetical protein	2	3	1	24.92	92.62	32.26
BLFGPEAP_00274	CDS	258	reverse	Nucleotidyltransferase domain protein	6	2	4	35.64	29.44	61.51
BLFGPEAP_00275	CDS	2727	forward	UvrABC system protein A	53.5	30	59.5	30.06	41.78	86.56
BLFGPEAP_00276	CDS	720	reverse	RNA 2'-phosphotransferase	42.5	32.5	35.5	90.45	171.42	195.62
BLFGPEAP_00277	CDS	576	reverse	putative glycine dehydrogenase (decarboxylating) subunit 2	13.5	17	10	35.91	112.08	68.88
BLFGPEAP_00278	CDS	249	reverse	glycine dehydrogenase (decarboxylating) subunit 2	3.5	5.5	4	21.54	83.88	63.73
BLFGPEAP_00279	CDS	270	reverse	putative glycine dehydrogenase (decarboxylating) subunit 2	3	5.5	6	17.03	77.36	88.16
BLFGPEAP_00280	CDS	333	reverse	putative glycine dehydrogenase (decarboxylating) subunit 2	26	13.5	24.5	119.64	153.96	291.9
BLFGPEAP_00281	CDS	297	reverse	putative glycine dehydrogenase (decarboxylating) subunit 1	11	8.5	11	56.75	108.69	146.94
BLFGPEAP_00282	CDS	1059	reverse	putative glycine dehydrogenase (decarboxylating) subunit 1	41	38	29	59.32	136.27	108.65
BLFGPEAP_00283	CDS	387	reverse	Glycine cleavage system H protein	7.5	7.5	11	29.7	73.6	112.77
BLFGPEAP_00284	CDS	1083	reverse	Aminomethyltransferase	45.5	35	28	64.38	122.73	102.57
BLFGPEAP_00285	CDS	777	forward	hypothetical protein	225	195.5	188	443.72	955.51	959.94
BLFGPEAP_00286	CDS	594	reverse	hypothetical protein	11	6.5	11.5	28.38	41.56	76.81
BLFGPEAP_00287	CDS	906	reverse	Iron-sulfur cluster carrier protein	103	86	98	174.2	360.48	429.15
BLFGPEAP_00288	CDS	276	reverse	hypothetical protein	108	106.5	114	599.6	1465.38	1638.72
BLFGPEAP_00289	CDS	1719	reverse	Peptide transporter CstA	25	23.5	33	22.28	51.92	76.16
BLFGPEAP_00290	CDS	1005	reverse	3',5'-cyclic adenosine monophosphate phosphodiesterase CpdA	13.5	8	13.5	20.58	30.23	53.29
BLFGPEAP_00291	CDS	1260	reverse	hypothetical protein	240.5	191	208.5	292.48	575.67	656.51
BLFGPEAP_00292	CDS	777	forward	Putative zinc- or iron-chelating domain protein	91	52	42.5	179.46	254.15	217.01
BLFGPEAP_00293	CDS	1905	reverse	Adenylylsulfate reductase subunit alpha	7937.5	11076	8124	6384.62	22079.9	16919.3
BLFGPEAP_00294	CDS	447	reverse	Adenylylsulfate reductase subunit beta	2234.5	3232	2064.5	7659.83	27458.3	18323.8
BLFGPEAP_00295	CDS	285	forward	3-deoxy-manno-octulosonate cytidylyltransferase	8.5	4.5	6	45.7	59.96	83.52
BLFGPEAP_00296	CDS	525	forward	3-deoxy-manno-octulosonate cytidylyltransferase	11.5	8	5	33.56	57.87	37.78
BLFGPEAP_00297	CDS	252	forward	hypothetical protein	8	2.5	4	48.64	37.67	62.97
BLFGPEAP_00298	CDS	351	reverse	Endoribonuclease MazF	7.5	9	7.5	32.74	97.37	84.77
BLFGPEAP_00299	CDS	261	reverse	hypothetical protein	3.5	5	3.5	20.55	72.75	53.2
BLFGPEAP_00300	CDS	318	forward	Diaminopimelate decarboxylase	25	19.5	19	120.46	232.87	237.05
BLFGPEAP_00301	CDS	921	forward	Diaminopimelate decarboxylase	99	69	65.5	164.71	284.51	282.16
BLFGPEAP_00302	CDS	819	forward	Diaminopimelate epimerase	58.5	55.5	50	109.45	257.35	242.21
BLFGPEAP_00303	CDS	879	forward	4-hydroxy-tetrahydrodipicolinate synthase	51	60.5	47.5	88.91	261.38	214.39
BLFGPEAP_00304	CDS	807	forward	4-hydroxy-tetrahydrodipicolinate reductase	41.5	33.5	47	78.8	157.65	231.06
BLFGPEAP_00305	CDS	1173	forward	LL-diaminopimelate aminotransferase	28	32	33	36.58	103.6	111.62
BLFGPEAP_00306	CDS	486	forward	2-amino-4-hydroxy-6-hydroxymethyldihydropteridine pyrophosphokinase	14.5	12	11	45.72	93.77	89.8
BLFGPEAP_00307	CDS	258	forward	hypothetical protein	8	11	14	47.51	161.91	215.29
BLFGPEAP_00308	CDS	654	forward	Transaldolase	26.5	26	33.5	62.09	150.98	203.22
BLFGPEAP_00309	CDS	564	forward	Membrane-bound lytic murein transglycosylase F	296	338	303.5	804.19	2275.87	2134.95
BLFGPEAP_00310	CDS	399	forward	CDP-diacylglycerol--glycerol-3-phosphate 3-phosphatidyltransferase	7	2	3	26.88	19.04	29.83
BLFGPEAP_00311	CDS	318	forward	hypothetical protein	10	4.5	11.5	48.19	53.74	143.48
BLFGPEAP_00312	CDS	501	forward	DNA polymerase Ligase (LigD)	5	11.5	8.5	15.29	87.17	67.31
BLFGPEAP_00313	CDS	270	forward	DNA-binding protein HU	76	84	70	431.32	1181.48	1028.59
BLFGPEAP_00314	CDS	393	reverse	Phosphomethylpyrimidine synthase	153	167	170	596.55	1613.74	1716.19
BLFGPEAP_00315	CDS	453	reverse	Phosphomethylpyrimidine synthase	50.5	35	46	170.82	293.41	402.87
BLFGPEAP_00316	CDS	138	reverse	hypothetical protein	16.5	15.5	18.5	183.21	426.54	531.86
BLFGPEAP_00317	CDS	312	reverse	Bifunctional thiamine biosynthesis protein ThiDN	24.5	17.5	16	120.33	213.01	203.46
BLFGPEAP_00318	CDS	1008	reverse	Pyridoxamine kinase	57.5	44	44.5	87.41	165.77	175.15
BLFGPEAP_00319	CDS	750	forward	putative permease YjgP/YjgQ family protein	25	24	38	51.08	121.52	201.02
BLFGPEAP_00320	CDS	1080	forward	Lipopolysaccharide export system permease protein LptG	129	107	108	183.03	376.24	396.74
BLFGPEAP_00326	CDS	96	forward	hypothetical protein	7	3	1	111.73	118.68	41.33
BLFGPEAP_00327	CDS	204	forward	Bacterial antitoxin of type II TA system, VapB	10.5	5.5	10.5	78.87	102.39	204.21
BLFGPEAP_00328	CDS	399	forward	Ribonuclease VapC11	21.5	13	17.5	82.57	123.73	174.01
BLFGPEAP_00329	CDS	831	reverse	Glutathione transport system permease protein GsiD	25.5	11	18	47.02	50.27	85.94
BLFGPEAP_00330	CDS	975	reverse	Dipeptide transport system permease protein DppB	22	11	17.5	34.58	42.84	71.21
BLFGPEAP_00331	CDS	606	reverse	Putative redox-active protein (C_GCAxxG_C_C)	14	6	19.5	35.4	37.6	127.66
BLFGPEAP_00332	CDS	1440	reverse	Undecaprenyl phosphate-alpha-4-amino-4-deoxy-L-arabinose arabinosyl transferase	26	13.5	17	27.67	35.6	46.84
BLFGPEAP_00333	CDS	183	reverse	hypothetical protein	2	1	3	16.75	20.75	65.04
BLFGPEAP_00334	CDS	294	reverse	hypothetical protein	7.5	1	4	39.09	12.92	53.98
BLFGPEAP_00335	CDS	933	forward	Dodecaprenyl-phosphate galacturonate synthase	28	24	38	45.99	97.69	161.59
BLFGPEAP_00336	CDS	1566	forward	Bifunctional NAD(P)H-hydrate repair enzyme Nnr	96	55	77	93.93	133.38	195.08
BLFGPEAP_00337	CDS	387	reverse	hypothetical protein	26	20	34	102.95	196.26	348.56
BLFGPEAP_00338	CDS	384	reverse	Ankyrin repeats (3 copies)	14	13	15	55.87	128.56	154.98
BLFGPEAP_00339	CDS	312	forward	50S ribosomal protein L21	44	18	43.5	216.09	219.09	553.15
BLFGPEAP_00340	CDS	261	forward	50S ribosomal protein L27	34.5	27.5	44	202.55	400.13	668.84
BLFGPEAP_00341	CDS	1023	forward	GTPase Obg	43.5	44.5	61	65.16	165.19	236.57
BLFGPEAP_00342	CDS	1149	forward	Glutamate 5-kinase	43	25	51.5	57.34	82.63	177.83
BLFGPEAP_00343	CDS	429	forward	hypothetical protein	16	16	12	57.15	141.64	110.98
BLFGPEAP_00344	CDS	189	reverse	Ferredoxin-3	356.5	438.5	352	2890.31	8810.84	7389.06
BLFGPEAP_00345	CDS	1176	reverse	Iron-sulfur cluster carrier protein	197	155.5	145	256.69	502.15	489.18
BLFGPEAP_00346	CDS	1623	reverse	Oligopeptide-binding protein AppA	43.5	31	41	41.07	72.54	100.22
BLFGPEAP_00347	CDS	423	forward	Endolytic peptidoglycan transglycosylase RlpA	9.5	9	10.5	34.41	80.8	98.48
BLFGPEAP_00348	CDS	417	forward	Protein hit	23	23	19	84.52	209.46	180.77
BLFGPEAP_00349	CDS	495	forward	Amino-acid acetyltransferase	22.5	19	12.5	69.65	145.77	100.19
BLFGPEAP_00350	CDS	1326	forward	Metalloprotease PmbA	38	29	35	43.91	83.05	104.72
BLFGPEAP_00351	CDS	882	forward	Haem-binding uptake, Tiki superfamily, ChaN	29.5	15	16	51.25	64.59	71.97
BLFGPEAP_00352	CDS	459	forward	Ribosomal RNA large subunit methyltransferase H	12.5	4	11	41.73	33.09	95.08
BLFGPEAP_00353	CDS	1173	forward	Homocysteine biosynthesis enzyme, sulfur-incorporation	84.5	60	68	110.38	194.25	230
BLFGPEAP_00354	CDS	420	forward	hypothetical protein	23	10	12.5	83.91	90.42	118.08
BLFGPEAP_00355	CDS	786	forward	Putative thiazole biosynthetic enzyme	54.5	33	62.5	106.25	159.44	315.48
BLFGPEAP_00356	CDS	522	reverse	Delta-aminolevulinic acid dehydratase	35.5	48.67	36.5	104.21	354.05	277.42
BLFGPEAP_00357	CDS	138	reverse	Delta-aminolevulinic acid dehydratase	1.5	5.17	2	16.66	142.18	57.5
BLFGPEAP_00358	CDS	156	reverse	Delta-aminolevulinic acid dehydratase	5	5.17	5	49.11	125.78	127.16
BLFGPEAP_00359	CDS	1209	reverse	Putative mycofactocin radical SAM maturase MftC	110	88	113.5	139.42	276.42	372.46
BLFGPEAP_00360	CDS	714	forward	hypothetical protein	1	2	1	2.15	10.64	5.56
BLFGPEAP_00361	CDS	474	forward	tRNA (adenine(37)-N6)-methyltransferase	22	6	18	71.12	48.07	150.66
BLFGPEAP_00362	CDS	2148	forward	DNA ligase	62.5	37	68	44.59	65.41	125.6
BLFGPEAP_00363	CDS	1650	forward	Cobalt-dependent inorganic pyrophosphatase	133.5	92	141	123.98	211.75	339.03
BLFGPEAP_00365	CDS	288	reverse	Cysteine--tRNA ligase	9.5	5	6.5	50.54	65.93	89.54
BLFGPEAP_00366	CDS	1689	reverse	Cysteine--tRNA ligase	250.5	254	226	227.26	571.1	530.87
BLFGPEAP_00367	CDS	381	reverse	Cysteine synthase	16	15	23.5	64.35	149.51	244.71
BLFGPEAP_00368	CDS	933	reverse	Selenide, water dikinase	33.5	24.5	29.5	55.02	99.72	125.44
BLFGPEAP_00369	CDS	351	reverse	hypothetical protein	17.5	6.5	6.5	76.4	70.33	73.47
BLFGPEAP_00370	CDS	276	forward	hypothetical protein	5.5	2	2.5	30.54	27.52	35.94
BLFGPEAP_00371	CDS	1029	reverse	Mechanosensitive ion channel	31.5	21.5	26	46.91	79.35	100.25
BLFGPEAP_00372	CDS	915	reverse	Dihydroorotate dehydrogenase B (NAD( )), catalytic subunit	42	19.5	37.5	70.34	80.93	162.6
BLFGPEAP_00373	CDS	780	reverse	Dihydroorotate dehydrogenase B (NAD( )), electron transfer subunit	38	23	36.5	74.65	111.98	185.65
BLFGPEAP_00374	CDS	759	reverse	Polyphenol oxidase	24.5	14	18	49.46	70.05	94.09
BLFGPEAP_00375	CDS	3084	reverse	hypothetical protein	2.5	3	0.5	1.24	3.69	0.64
BLFGPEAP_00376	CDS	1011	reverse	hypothetical protein	0	0	1	0	0	3.92
BLFGPEAP_00379	CDS	789	forward	GTP cyclohydrolase 1 type 2	45.5	29	36.5	88.37	139.58	183.54
BLFGPEAP_00380	CDS	261	forward	hypothetical protein	12.5	9	17.5	73.39	130.95	266.01
BLFGPEAP_00381	CDS	225	forward	C4-type zinc ribbon domain protein	7.5	4.5	9.5	51.08	75.95	167.51
BLFGPEAP_00382	CDS	420	forward	Bifunctional protein	2260.5	2089.5	2165.5	8247.1	18893.1	20455.8
BLFGPEAP_00383	CDS	1395	reverse	Dihydrolipoyl dehydrogenase	8898	8956	7425	9773.82	24380.9	21116.9
BLFGPEAP_00384	CDS	1419	forward	putative amino acid permease YhdG	39	14	35	42.11	37.47	97.86
BLFGPEAP_00385	CDS	378	reverse	Cyclophilin-like protein	16	18	20	64.86	180.84	209.92
BLFGPEAP_00386	CDS	219	reverse	hypothetical protein	11	10	17	76.97	173.41	307.97
BLFGPEAP_00387	CDS	840	reverse	Lipoyl synthase	26.5	16.5	18	48.34	74.6	85.02
BLFGPEAP_00388	CDS	792	reverse	Octanoyltransferase LipM	38	13	22	73.52	62.33	110.21
BLFGPEAP_00389	CDS	501	reverse	Phosphopantetheine adenylyltransferase	29.5	24	29.5	90.23	181.92	233.61
BLFGPEAP_00390	CDS	537	reverse	Ribosomal RNA small subunit methyltransferase D	19.5	22	23	55.64	155.58	169.93
BLFGPEAP_00391	CDS	1023	reverse	Aspartate-semialdehyde dehydrogenase 2	65.5	42.5	62.5	98.11	157.77	242.39
BLFGPEAP_00392	CDS	405	reverse	23S rRNA-specific endonuclease VapC20	26.5	20.5	17	100.26	192.22	166.53
BLFGPEAP_00393	CDS	285	reverse	hypothetical protein	24.5	19.5	19	131.72	259.84	264.49
BLFGPEAP_00394	CDS	1206	reverse	Transposase	63	27	55	80.05	85.02	180.94
BLFGPEAP_00395	CDS	498	reverse	2,3-dimethylmalate dehydratase small subunit	25.5	27.5	16	78.46	209.71	127.47
BLFGPEAP_00396	CDS	1257	reverse	2,3-dimethylmalate dehydratase large subunit	100.5	110	96	122.51	332.33	303
BLFGPEAP_00397	CDS	747	reverse	CDP-alcohol phosphatidyltransferase	77.5	69	53.5	158.97	350.78	284.15
BLFGPEAP_00398	CDS	435	reverse	Phosphatidylserine decarboxylase proenzyme	13.5	14.5	26	47.55	126.59	237.13
BLFGPEAP_00399	CDS	228	reverse	Phosphatidylserine decarboxylase proenzyme	8	8	7.5	53.77	133.25	130.51
BLFGPEAP_00400	CDS	957	reverse	Ketol-acid reductoisomerase (NAD( ))	93.5	94.5	111	149.71	375	460.17
BLFGPEAP_00401	CDS	483	reverse	Acetolactate synthase isozyme 3 small subunit	34.5	30.5	33.5	109.45	239.81	275.17
BLFGPEAP_00402	CDS	1713	reverse	Acetolactate synthase isozyme 3 large subunit	777	611	688.5	695.04	1354.54	1594.61
BLFGPEAP_00403	CDS	234	reverse	hypothetical protein	40.5	15.5	22	265.21	251.55	373.01
BLFGPEAP_00404	CDS	1845	reverse	Adaptive-response sensory-kinase SasA	68	43	44	56.48	88.51	94.62
BLFGPEAP_00405	CDS	396	reverse	Perchlorate reductase subunit gamma	23.5	17.5	24	90.93	167.82	240.45
BLFGPEAP_00406	CDS	864	forward	Adaptive-response sensory-kinase SasA	56	62	54	99.32	272.51	247.96
BLFGPEAP_00407	CDS	2166	forward	Anaerobic nitric oxide reductase transcription regulator NorR	226	159.5	172.5	159.88	279.65	315.96
BLFGPEAP_00408	CDS	501	forward	Transcription termination/antitermination protein NusG	16.5	20.5	19.5	50.47	155.39	154.42
BLFGPEAP_00409	CDS	1848	forward	Glutamine--fructose-6-phosphate aminotransferase [isomerizing]	319.5	328	370.5	264.92	674.03	795.42
BLFGPEAP_00410	CDS	582	forward	Polysaccharide biosynthesis/export protein	29	21.5	20	76.35	140.29	136.34
BLFGPEAP_00411	CDS	1443	forward	hypothetical protein	40.5	32.5	54	43.01	85.53	148.47
BLFGPEAP_00412	CDS	822	forward	AAA domain protein	41.5	34.5	45.5	77.36	159.39	219.61
BLFGPEAP_00413	CDS	627	forward	Lipopolysaccharide assembly protein B	10.5	5.5	14.5	25.66	33.31	91.75
BLFGPEAP_00414	CDS	1389	forward	Beta-barrel assembly-enhancing protease	21.5	15	22.5	23.72	41.01	64.27
BLFGPEAP_00415	CDS	2043	forward	Adaptive-response sensory-kinase SasA	37.5	26	41	28.13	48.33	79.62
BLFGPEAP_00416	CDS	552	forward	Putative restriction endonuclease	8	15	11.5	22.21	103.2	82.65
BLFGPEAP_00417	CDS	1383	forward	Regulatory protein AtoC	40.5	30	33.5	44.87	82.38	96.1
BLFGPEAP_00418	CDS	558	forward	hypothetical protein	79	72	55	216.94	490.01	391.05
BLFGPEAP_00419	CDS	666	forward	Putative thiazole biosynthetic enzyme	24.5	16.5	14	56.37	94.08	83.4
BLFGPEAP_00420	CDS	273	forward	hypothetical protein	9	5.5	5	50.52	76.51	72.66
BLFGPEAP_00421	CDS	258	forward	hypothetical protein	6	2	4.5	35.64	29.44	69.2
BLFGPEAP_00422	CDS	1368	forward	Bacterial sugar transferase	38.5	17	27.5	43.12	47.19	79.75
BLFGPEAP_00423	CDS	924	forward	hypothetical protein	14.5	9	12.5	24.05	36.99	53.67
BLFGPEAP_00424	CDS	741	forward	Transmembrane exosortase (Exosortase_EpsH)	10.5	4.5	16.5	21.71	23.06	88.34
BLFGPEAP_00425	CDS	702	forward	hypothetical protein	27	19.5	24	58.93	105.49	135.64
BLFGPEAP_00426	CDS	1200	forward	UDP-4-amino-4-deoxy-L-arabinose--oxoglutarate aminotransferase	23	16.5	22	29.37	52.22	72.74
BLFGPEAP_00427	CDS	1047	forward	FemAB family protein	35.5	17	33.5	51.96	61.66	126.94
BLFGPEAP_00428	CDS	858	forward	Glycosyl transferase family 2	23.5	14	20	41.97	61.97	92.48
BLFGPEAP_00429	CDS	114	reverse	hypothetical protein	3	7.5	0.5	40.32	249.84	17.4
BLFGPEAP_00430	CDS	942	forward	Polysaccharide deacetylase	16	13.5	17.5	26.03	54.42	73.7
BLFGPEAP_00431	CDS	1122	forward	hypothetical protein	35	16.5	33.5	47.8	55.85	118.46
BLFGPEAP_00432	CDS	696	forward	Phosphoadenosine phosphosulfate reductase	25	6.5	25	55.04	35.47	142.51
BLFGPEAP_00433	CDS	372	forward	23S rRNA-intervening sequence protein	159	115.5	134	654.94	1179.09	1429.12
BLFGPEAP_00434	CDS	177	forward	hypothetical protein	6	4	6	51.94	85.82	134.49
BLFGPEAP_00435	CDS	399	forward	VanZ like family protein	16	3	12	61.45	28.55	119.32
BLFGPEAP_00436	CDS	1131	forward	N-acetyl-alpha-D-glucosaminyl L-malate synthase	22	19	18	29.81	63.8	63.14
BLFGPEAP_00437	CDS	1995	forward	Asparagine synthetase [glutamine-hydrolyzing] 1	27	16	18	20.74	30.46	35.8
BLFGPEAP_00438	CDS	264	forward	hypothetical protein	2	4	5.5	11.61	57.54	82.65
BLFGPEAP_00439	CDS	1533	forward	Long-chain-fatty-acid--CoA ligase	19.5	31	22.5	19.49	76.79	58.23
BLFGPEAP_00440	CDS	993	forward	hypothetical protein	22	12.5	19	33.95	47.8	75.91
BLFGPEAP_00441	CDS	258	forward	23S rRNA-intervening sequence protein	1.5	2.5	1	8.91	36.8	15.38
BLFGPEAP_00442	CDS	828	forward	hypothetical protein	16	11	12	29.61	50.45	57.5
BLFGPEAP_00443	CDS	1143	forward	Pyridinium-3,5-bisthiocarboxylic acid mononucleotide nickel insertion protein	13.5	4	6.5	18.1	13.29	22.56
BLFGPEAP_00444	CDS	825	forward	Pyridinium-3,5-biscarboxylic acid mononucleotide sulfurtransferase	2.5	6	3.5	4.64	27.62	16.83
BLFGPEAP_00445	CDS	744	forward	Pyridinium-3,5-biscarboxylic acid mononucleotide synthase	3	3	1	6.18	15.31	5.33
BLFGPEAP_00446	CDS	1197	forward	hypothetical protein	0	0	0	0	0	0
BLFGPEAP_00447	CDS	1023	forward	hypothetical protein	0	0	0	0	0	0
BLFGPEAP_00448	CDS	1224	forward	D-inositol-3-phosphate glycosyltransferase	0.5	0	0	0.63	0	0
BLFGPEAP_00449	CDS	891	forward	Polysaccharide deacetylase	3.5	7	9	6.02	29.84	40.07
BLFGPEAP_00450	CDS	267	forward	Antitoxin Phd_YefM, type II toxin-antitoxin system	14	7.5	15.5	80.35	106.67	230.32
BLFGPEAP_00451	CDS	429	forward	hypothetical protein	14	15.5	13	50.01	137.21	120.22
BLFGPEAP_00452	CDS	420	forward	23S rRNA-intervening sequence protein	9	22	18.5	32.84	198.92	174.76
BLFGPEAP_00453	CDS	384	forward	hypothetical protein	6	7	5	23.94	69.23	51.66
BLFGPEAP_00454	CDS	1029	forward	Undecaprenyl-phosphate 4-deoxy-4-formamido-L-arabinose transferase	0	0	0	0	0	0
BLFGPEAP_00455	CDS	1116	forward	N-acetyl-alpha-D-glucosaminyl L-malate synthase	0	1	0	0	3.4	0
BLFGPEAP_00456	CDS	1221	forward	hypothetical protein	1	2	1	1.25	6.22	3.25
BLFGPEAP_00457	CDS	1299	forward	hypothetical protein	1	1	1.5	1.18	2.92	4.58
BLFGPEAP_00458	CDS	258	forward	N-acetyl-alpha-D-glucosaminyl L-malate synthase	2	4	1.5	11.88	58.88	23.07
BLFGPEAP_00459	CDS	1287	forward	UDP-2,3-diacetamido-2,3-dideoxy-D-glucuronate 2-epimerase	14	4	12	16.67	11.8	36.99
BLFGPEAP_00460	CDS	1107	forward	Glycosyltransferase Family 4	4	3	6	5.54	10.29	21.5
BLFGPEAP_00461	CDS	603	forward	Methyltransferase domain protein	1	2	9	2.54	12.6	59.22
BLFGPEAP_00462	CDS	150	forward	hypothetical protein	1	0	0	10.22	0	0
BLFGPEAP_00463	CDS	1758	forward	Asparagine synthase	3	1	7	2.61	2.16	15.8
BLFGPEAP_00464	CDS	1488	forward	Polysaccharide biosynthesis protein	4	5	12	4.12	12.76	32
BLFGPEAP_00465	CDS	1269	forward	O-Antigen ligase	12	5	9	14.49	14.96	28.14
BLFGPEAP_00466	CDS	1071	forward	Coenzyme PQQ synthesis protein E	0	0	0	0	0	0
BLFGPEAP_00467	CDS	534	forward	FMN reductase (NADH) RutF	0	0	0	0	0	0
BLFGPEAP_00468	CDS	900	forward	N-acetyl-alpha-D-glucosaminyl L-malate synthase	1	0	0.5	1.7	0	2.2
BLFGPEAP_00469	CDS	342	forward	hypothetical protein	5	1	2.5	22.4	11.1	29
BLFGPEAP_00470	CDS	1116	forward	UDP-N-acetylglucosamine 2-epimerase	0	0	0	0	0	0
BLFGPEAP_00471	CDS	1242	forward	Glycosyl transferases group 1	1	1	0	1.23	3.06	0
BLFGPEAP_00472	CDS	1884	forward	Asparagine synthetase [glutamine-hydrolyzing] 1	9	5	2	7.32	10.08	4.21
BLFGPEAP_00473	CDS	1320	forward	Right handed beta helix region	17.5	30	37.5	20.31	86.31	112.71
BLFGPEAP_00474	CDS	651	forward	hypothetical protein	81.5	69	98.5	191.83	402.51	600.29
BLFGPEAP_00475	CDS	378	forward	hypothetical protein	58.5	61.5	69.5	237.14	617.86	729.46
BLFGPEAP_00476	CDS	1179	forward	hypothetical protein	208.5	215.5	208.5	270.98	694.13	701.62
BLFGPEAP_00477	CDS	231	forward	hypothetical protein	9	1	7	59.7	16.44	120.22
BLFGPEAP_00478	CDS	225	forward	hypothetical protein	0	1	0	0	16.88	0
BLFGPEAP_00479	CDS	387	forward	hypothetical protein	10	8	15	39.59	78.5	153.78
BLFGPEAP_00480	CDS	324	reverse	hypothetical protein	117	101	123.5	553.33	1183.82	1512.27
BLFGPEAP_00481	CDS	201	reverse	hypothetical protein	11.5	12	14.5	87.67	226.72	286.21
BLFGPEAP_00482	CDS	462	reverse	hypothetical protein	69.5	57.5	49.5	230.51	472.65	425.08
BLFGPEAP_00483	CDS	627	reverse	hypothetical protein	131	90.5	107.5	320.15	548.14	680.22
BLFGPEAP_00484	CDS	1536	forward	hypothetical protein	1478	1577	1443	1474.45	3898.97	3727.2
BLFGPEAP_00485	CDS	846	forward	IS481 family transposase ISChy3	16	38	22	28.98	170.58	103.17
BLFGPEAP_00488	CDS	378	forward	hypothetical protein	12	3	11.5	48.64	30.14	120.7
BLFGPEAP_00489	CDS	600	forward	hypothetical protein	18.5	26	11.5	47.25	164.56	76.04
BLFGPEAP_00490	CDS	918	reverse	Response regulator PleD	66	66.5	65	110.17	275.1	280.92
BLFGPEAP_00491	CDS	591	reverse	Chemoreceptor glutamine deamidase CheD	33	31.5	31.5	85.56	202.41	211.46
BLFGPEAP_00492	CDS	177	reverse	hypothetical protein	8.5	4	9.5	73.59	85.82	212.94
BLFGPEAP_00493	CDS	606	reverse	Chemotaxis protein methyltransferase	23.5	27.5	24	59.42	172.33	157.13
BLFGPEAP_00494	CDS	264	reverse	CheW-like domain protein	21.5	13.5	19	124.79	194.2	285.53
BLFGPEAP_00495	CDS	1488	reverse	Methyl-accepting chemotaxis protein (MCP) signalling domain protein	138.5	93.5	130	142.62	238.63	346.62
BLFGPEAP_00496	CDS	444	reverse	hypothetical protein	54.5	37.5	26	188.09	320.74	232.33
BLFGPEAP_00497	CDS	447	reverse	Cytochrome c554 and c-prime	42.5	35	32.5	145.69	297.35	288.46
BLFGPEAP_00498	CDS	558	reverse	Chemotaxis protein CheA	51.5	37.5	56	141.42	255.22	398.16
BLFGPEAP_00499	CDS	1509	reverse	Chemotaxis protein CheA	130.5	113.5	113.5	132.52	285.64	298.41
BLFGPEAP_00500	CDS	381	reverse	Alkaline phosphatase synthesis transcriptional regulatory protein PhoP	110	68.5	125	442.4	682.77	1301.65
BLFGPEAP_00501	CDS	297	reverse	STAS domain protein	37.5	23.5	44	193.47	300.48	587.77
BLFGPEAP_00502	CDS	459	reverse	Transposase DDE domain group 1	98	33	93	327.16	273.03	803.86
BLFGPEAP_00503	CDS	222	reverse	hypothetical protein	1	1	3	6.9	17.11	53.61
BLFGPEAP_00504	CDS	3192	forward	hypothetical protein	0	0	0	0	0	0
BLFGPEAP_00505	CDS	1551	forward	Dolichyl-phosphate-mannose-protein mannosyltransferase	22.5	19.5	20	22.23	47.75	51.16
BLFGPEAP_00506	CDS	879	forward	UTP--glucose-1-phosphate uridylyltransferase	29.5	24.5	43	51.43	105.85	194.08
BLFGPEAP_00507	CDS	288	reverse	Toxin RelE2	2.5	5.5	7.5	13.3	72.52	103.32
BLFGPEAP_00508	CDS	270	reverse	Antitoxin Phd_YefM, type II toxin-antitoxin system	4.5	1.5	4.5	25.54	21.1	66.12
BLFGPEAP_00509	CDS	216	forward	hypothetical protein	1.5	1	2	10.64	17.58	36.74
BLFGPEAP_00510	CDS	291	reverse	hypothetical protein	7.5	9	4	39.49	117.45	54.53
BLFGPEAP_00511	CDS	948	forward	hypothetical protein	28	23	18	45.26	92.14	75.33
BLFGPEAP_00513	CDS	336	forward	hypothetical protein	2183	2011	2210	9955.45	22729.1	26095.2
BLFGPEAP_00514	CDS	555	forward	Dinitrogenase iron-molybdenum cofactor	102.5	61	74.5	282.99	417.39	532.56
BLFGPEAP_00515	CDS	291	forward	hypothetical protein	30	31	32.5	157.97	404.56	443.1
BLFGPEAP_00516	CDS	513	forward	Peptide deformylase	44	47.5	44	131.43	351.63	340.29
BLFGPEAP_00517	CDS	207	forward	Methionyl-tRNA formyltransferase	20.5	16	7.5	151.75	293.53	143.75
BLFGPEAP_00518	CDS	684	forward	Methionyl-tRNA formyltransferase	38.5	35.5	43	86.25	197.1	249.41
BLFGPEAP_00519	CDS	171	reverse	hypothetical protein	12	11	14.5	107.53	244.29	336.42
BLFGPEAP_00520	CDS	300	reverse	hypothetical protein	12.5	19	12	63.85	240.51	158.7
BLFGPEAP_00521	CDS	1272	forward	putative ABC transporter-binding protein	22.5	19	21	27.1	56.73	65.5
BLFGPEAP_00522	CDS	873	forward	Trehalose transport system permease protein SugA	11	14	11	19.31	60.9	49.99
BLFGPEAP_00523	CDS	828	forward	Trehalose transport system permease protein SugB	7	8	7	12.95	36.69	33.54
BLFGPEAP_00524	CDS	1062	forward	Vitamin B12 import ATP-binding protein BtuD	10	16	30	14.43	57.21	112.07
BLFGPEAP_00525	CDS	378	reverse	50S ribosomal protein L17	37	27	47	149.99	271.26	493.3
BLFGPEAP_00526	CDS	1020	reverse	DNA-directed RNA polymerase subunit alpha	87.5	89	88	131.45	331.36	342.29
BLFGPEAP_00527	CDS	303	reverse	30S ribosomal protein S4	19.5	8	26	98.61	100.27	340.44
BLFGPEAP_00528	CDS	387	reverse	30S ribosomal protein S4	46	26.5	45.5	182.13	260.04	466.45
BLFGPEAP_00529	CDS	387	reverse	30S ribosomal protein S11	25.5	34.5	29	100.97	338.55	297.3
BLFGPEAP_00530	CDS	384	reverse	30S ribosomal protein S13	50.5	31.83	42.83	201.51	314.82	442.55
BLFGPEAP_00531	CDS	114	reverse	50S ribosomal protein L36	18.5	17.33	18.83	248.66	577.41	655.44
BLFGPEAP_00532	CDS	219	reverse	Translation initiation factor IF-1	40	40.33	35.83	279.87	699.41	649.16
BLFGPEAP_00533	CDS	747	reverse	Methionine aminopeptidase 1	115	119.5	107	235.9	607.51	568.29
BLFGPEAP_00534	CDS	645	reverse	Adenylate kinase	143	169.5	134	339.72	997.97	824.24
BLFGPEAP_00535	CDS	1308	reverse	Protein translocase subunit SecY	135.5	130	107	158.74	377.44	324.55
BLFGPEAP_00536	CDS	447	reverse	50S ribosomal protein L15	36.5	20	28.5	125.12	169.92	252.96
BLFGPEAP_00537	CDS	180	reverse	50S ribosomal protein L30	12.5	17	16	106.41	358.66	352.66
BLFGPEAP_00538	CDS	462	reverse	30S ribosomal protein S5	105.5	76.5	80	349.91	628.82	687
BLFGPEAP_00539	CDS	372	reverse	50S ribosomal protein L18	52.5	47	66	216.25	479.8	703.9
BLFGPEAP_00540	CDS	537	reverse	50S ribosomal protein L6	58	58.5	64	165.5	413.71	472.84
BLFGPEAP_00541	CDS	402	reverse	30S ribosomal protein S8	29.5	23	36.5	112.45	217.28	360.23
BLFGPEAP_00542	CDS	186	reverse	30S ribosomal protein S14 type Z	26.5	18.5	26.5	218.31	377.72	565.25
BLFGPEAP_00543	CDS	543	reverse	50S ribosomal protein L5	75.5	56	80	213.06	391.65	584.52
BLFGPEAP_00544	CDS	324	reverse	50S ribosomal protein L24	30.5	19.5	41	144.25	228.56	502.05
BLFGPEAP_00545	CDS	369	reverse	50S ribosomal protein L14	32	24	36	132.88	247	387.07
BLFGPEAP_00546	CDS	258	reverse	30S ribosomal protein S17	43	17	27.5	255.38	250.23	422.88
BLFGPEAP_00547	CDS	189	reverse	50S ribosomal protein L29	15.5	9.5	9	125.67	190.88	188.92
BLFGPEAP_00548	CDS	426	reverse	50S ribosomal protein L16	31.5	21.5	32.5	113.3	191.66	302.68
BLFGPEAP_00549	CDS	651	reverse	30S ribosomal protein S3	82.5	63.5	55	194.19	370.43	335.19
BLFGPEAP_00550	CDS	336	reverse	50S ribosomal protein L22	39	39	40.5	177.86	440.79	478.22
BLFGPEAP_00551	CDS	294	reverse	30S ribosomal protein S19	25.5	30.5	32	132.9	393.97	431.83
BLFGPEAP_00552	CDS	822	reverse	50S ribosomal protein L2	253.5	226	233	472.56	1044.11	1124.58
BLFGPEAP_00553	CDS	291	reverse	50S ribosomal protein L23	29.5	38	35	155.34	495.91	477.18
BLFGPEAP_00554	CDS	624	reverse	50S ribosomal protein L4	28.5	46	30.5	69.99	279.95	193.92
BLFGPEAP_00555	CDS	633	reverse	50S ribosomal protein L3	45.5	41	46	110.14	245.97	288.31
BLFGPEAP_00556	CDS	312	reverse	30S ribosomal protein S10	50	43	49.5	245.56	523.39	629.45
BLFGPEAP_00557	CDS	783	reverse	Elongation factor Tu	334.5	287.5	311	654.61	1394.39	1575.82
BLFGPEAP_00558	CDS	366	reverse	Sulfate adenylyltransferase subunit 1	132.5	116	135.5	554.73	1203.61	1468.81
BLFGPEAP_00559	CDS	2082	reverse	Elongation factor G	455	367.5	361.5	334.87	670.33	688.87
BLFGPEAP_00560	CDS	471	reverse	30S ribosomal protein S7	50.5	47	44	164.29	378.95	370.63
BLFGPEAP_00561	CDS	372	reverse	30S ribosomal protein S12	52	54.5	50.5	214.19	556.37	538.59
BLFGPEAP_00562	CDS	4134	reverse	DNA-directed RNA polymerase subunit beta'	495	536.5	511	183.48	492.84	490.41
BLFGPEAP_00563	CDS	4125	reverse	DNA-directed RNA polymerase subunit beta	513	417	489	190.56	383.9	470.32
BLFGPEAP_00564	CDS	393	reverse	50S ribosomal protein L7/L12	32.5	36.5	44	126.72	352.7	444.19
BLFGPEAP_00565	CDS	531	reverse	50S ribosomal protein L10	58.5	25.5	57.5	168.81	182.37	429.62
BLFGPEAP_00566	CDS	705	reverse	50S ribosomal protein L1	99.5	69.5	113	216.26	374.37	635.91
BLFGPEAP_00567	CDS	426	reverse	50S ribosomal protein L11	43	47	45	154.67	418.98	419.09
BLFGPEAP_00568	CDS	555	reverse	Transcription termination/antitermination protein NusG	65.5	71	53.5	180.84	485.82	382.44
BLFGPEAP_00569	CDS	231	reverse	Protein translocase subunit SecE	37	22	19	245.43	361.68	326.32
BLFGPEAP_00571	CDS	153	reverse	50S ribosomal protein L33	55	44.5	47.5	550.83	1104.53	1231.72
BLFGPEAP_00572	CDS	1200	reverse	Elongation factor Tu	508	470.5	426	648.68	1488.98	1408.43
BLFGPEAP_00577	CDS	927	reverse	5,10-methylenetetrahydrofolate reductase	33.5	32	26.5	55.37	131.09	113.42
BLFGPEAP_00578	CDS	201	reverse	hypothetical protein	6.5	3.5	3.5	49.55	66.13	69.08
BLFGPEAP_00579	CDS	147	reverse	Biopolymer transport protein ExbD/TolR	4.5	4	1.5	46.91	103.34	40.48
BLFGPEAP_00580	CDS	579	reverse	MotA/TolQ/ExbB proton channel family protein	46	22.5	42.5	121.74	147.58	291.22
BLFGPEAP_00581	CDS	597	reverse	Outer membrane protein slp	27.5	12	18	70.58	76.33	119.62
BLFGPEAP_00582	CDS	663	forward	putative protein	16	4	12.5	36.98	22.91	74.8
BLFGPEAP_00583	CDS	456	forward	hypothetical protein	14.5	16.5	7	48.72	137.41	60.9
BLFGPEAP_00584	CDS	414	reverse	hypothetical protein	7.5	13.5	7.5	27.76	123.83	71.87
BLFGPEAP_00585	CDS	573	reverse	hypothetical protein	17	12	20	45.46	79.53	138.48
BLFGPEAP_00586	CDS	201	reverse	hypothetical protein	4	2	3.5	30.49	37.79	69.08
BLFGPEAP_00587	CDS	300	reverse	hypothetical protein	16.5	10.5	12.5	84.28	132.92	165.31
BLFGPEAP_00588	CDS	249	reverse	hypothetical protein	19.5	8.5	12	120	129.64	191.2
BLFGPEAP_00589	CDS	246	reverse	hypothetical protein	5	1	3	31.14	15.44	48.38
BLFGPEAP_00590	CDS	261	reverse	hypothetical protein	0	0	0	0	0	0
BLFGPEAP_00591	CDS	2193	forward	Beta-propeller repeat protein	299	288	275	208.92	498.73	497.51
BLFGPEAP_00592	CDS	519	reverse	N(1)-aminopropylagmatine ureohydrolase	14	10.5	20.5	41.33	76.83	156.71
BLFGPEAP_00593	CDS	396	reverse	N(1)-aminopropylagmatine ureohydrolase	26	19	19.5	100.61	182.21	195.37
BLFGPEAP_00594	CDS	435	reverse	S-adenosylmethionine decarboxylase proenzyme	112	122.5	98	394.53	1069.44	893.81
BLFGPEAP_00595	CDS	1695	forward	Serine hydroxymethyltransferase	77	46	75.5	69.61	103.06	176.72
BLFGPEAP_00596	CDS	507	forward	tRNA-specific adenosine deaminase	6	13	12.5	18.13	97.37	97.82
BLFGPEAP_00597	CDS	975	reverse	hypothetical protein	8	3	4	12.57	11.68	16.28
BLFGPEAP_00598	CDS	981	reverse	hypothetical protein	23	12	10	35.93	46.45	40.44
BLFGPEAP_00599	CDS	1065	reverse	5-methyltetrahydropteroyltriglutamate--homocysteine methyltransferase	45.5	26.5	41	65.46	94.49	152.74
BLFGPEAP_00600	CDS	1206	reverse	5-methyltetrahydropteroyltriglutamate--homocysteine methyltransferase	32.5	19.5	34.5	41.29	61.4	113.5
BLFGPEAP_00601	CDS	1080	reverse	Nitronate monooxygenase	26	37	24.5	36.89	130.1	90
BLFGPEAP_00602	CDS	96	reverse	hypothetical protein	3.5	2.5	6.5	55.87	98.9	268.63
BLFGPEAP_00603	CDS	558	reverse	Ribosome-binding ATPase YchF	12.5	10.5	9.5	34.33	71.46	67.55
BLFGPEAP_00604	CDS	324	reverse	Ribosome-binding ATPase YchF	13	5	19	61.48	58.6	232.66
BLFGPEAP_00605	CDS	252	forward	hypothetical protein	8	9.5	5	48.64	143.16	78.72
BLFGPEAP_00606	CDS	771	reverse	PAC2 family protein	47	35	35.5	93.41	172.39	182.68
BLFGPEAP_00607	CDS	738	reverse	tRNA1(Val) (adenine(37)-N6)-methyltransferase	25.5	14	23.5	52.95	72.04	126.33
BLFGPEAP_00608	CDS	1281	reverse	hypothetical protein	37.5	12.5	19	44.86	37.06	58.85
BLFGPEAP_00609	CDS	1206	reverse	Transposase	46	20	44	58.45	62.98	144.75
BLFGPEAP_00610	CDS	1278	reverse	Glucosylglycerate synthase	57.5	38	43.5	68.94	112.92	135.04
BLFGPEAP_00611	CDS	1800	reverse	Aspartate--tRNA ligase	117.5	120	104.5	100.03	253.17	230.33
BLFGPEAP_00612	CDS	1257	reverse	Histidine--tRNA ligase	38.5	35.5	39	46.93	107.25	123.09
BLFGPEAP_00613	CDS	1320	reverse	UDP-glucose 6-dehydrogenase TuaD	62	45	72	71.97	129.46	216.4
BLFGPEAP_00614	CDS	540	reverse	putative hydrolase YcaC	29.5	20	24	83.71	140.65	176.33
BLFGPEAP_00615	CDS	2430	reverse	Lon protease 1	1135	973.5	1013	715.71	1521.39	1653.91
BLFGPEAP_00616	CDS	1251	reverse	ATP-dependent Clp protease ATP-binding subunit ClpX	162.5	168	171	199.04	509.99	542.31
BLFGPEAP_00617	CDS	606	reverse	ATP-dependent Clp protease proteolytic subunit	65	55.5	60.5	164.36	347.8	396.09
BLFGPEAP_00618	CDS	837	reverse	Trigger factor	48.5	51.5	62.5	88.79	233.66	296.25
BLFGPEAP_00620	CDS	903	reverse	Ornithine carbamoyltransferase, anabolic	35.5	25.5	40	60.24	107.24	175.74
BLFGPEAP_00621	CDS	1182	reverse	Acetylornithine aminotransferase	65.5	52	70	84.91	167.07	234.96
BLFGPEAP_00622	CDS	885	reverse	Acetylglutamate kinase	55.5	21	62.5	96.09	90.11	280.18
BLFGPEAP_00623	CDS	1359	reverse	ATP-dependent protease ATPase subunit HslU	99	54.5	92.5	111.63	152.3	270.04
BLFGPEAP_00624	CDS	540	reverse	ATP-dependent protease subunit ClpQ	28.5	15.5	20.5	80.87	109.01	150.62
BLFGPEAP_00625	CDS	879	reverse	Tyrosine recombinase XerD	37	23.5	17.5	64.5	101.53	78.99
BLFGPEAP_00626	CDS	1020	forward	Doubled CXXCH motif (Paired_CXXCH_1)	409.5	444	378	615.18	1653.07	1470.28
BLFGPEAP_00627	CDS	1797	forward	hypothetical protein	652.5	771.5	658.5	556.39	1630.41	1453.84
BLFGPEAP_00628	CDS	375	forward	hypothetical protein	144	164.5	111.5	588.41	1665.88	1179.65
BLFGPEAP_00629	CDS	801	forward	Cytochrome c3	136.5	182	160	261.12	862.88	792.49
BLFGPEAP_00630	CDS	864	forward	Cytochrome c3	206.5	265	216	366.23	1164.77	991.85
BLFGPEAP_00631	CDS	993	forward	hypothetical protein	229.5	231.5	209	354.14	885.34	835.04
BLFGPEAP_00632	CDS	405	forward	hypothetical protein	13.5	8	7.5	51.08	75.01	73.47
BLFGPEAP_00633	CDS	429	forward	hypothetical protein	33.5	22.5	21.5	119.66	199.17	198.83
BLFGPEAP_00634	CDS	1113	forward	hypothetical protein	50	45.5	42	68.84	155.25	149.71
BLFGPEAP_00635	CDS	930	forward	hypothetical protein	22.5	18	20	37.07	73.5	85.32
BLFGPEAP_00636	CDS	429	forward	hypothetical protein	22.5	14.5	17.5	80.37	128.36	161.84
BLFGPEAP_00637	CDS	264	forward	hypothetical protein	5	8	6.5	29.02	115.08	97.68
BLFGPEAP_00638	CDS	1758	forward	hypothetical protein	38.5	41	49	33.56	88.57	110.58
BLFGPEAP_00639	CDS	549	forward	Curli production assembly/transport component CsgG	31.5	21.5	25	87.92	148.72	180.67
BLFGPEAP_00640	CDS	771	forward	hypothetical protein	36	27	24.5	71.55	132.99	126.07
BLFGPEAP_00641	CDS	693	forward	hypothetical protein	11.5	19.5	17	25.43	106.86	97.32
BLFGPEAP_00642	CDS	564	forward	hypothetical protein	39	23	36.5	105.96	154.87	256.76
BLFGPEAP_00643	CDS	1290	forward	Foldase protein PrsA	74	34.5	65	87.9	101.56	199.91
BLFGPEAP_00644	CDS	801	forward	Doubled CXXCH motif (Paired_CXXCH_1)	46	48	49.5	88	227.57	245.18
BLFGPEAP_00645	CDS	1020	forward	Doubled CXXCH motif (Paired_CXXCH_1)	54	63	53.5	81.12	234.56	208.1
BLFGPEAP_00646	CDS	1275	forward	Doubled CXXCH motif (Paired_CXXCH_1)	97.5	101	75.5	117.18	300.83	234.93
BLFGPEAP_00647	CDS	894	forward	NHL repeat protein	45.5	61	46	77.99	259.12	204.14
BLFGPEAP_00648	CDS	1107	forward	NHL repeat protein	41	33.5	38.5	56.75	114.92	137.98
BLFGPEAP_00649	CDS	690	forward	hypothetical protein	21.5	24	35	47.75	132.09	201.25
BLFGPEAP_00650	CDS	498	reverse	2-C-methyl-D-erythritol 2,4-cyclodiphosphate synthase	17.5	19.5	20.5	53.85	148.7	163.32
BLFGPEAP_00651	CDS	669	reverse	2-C-methyl-D-erythritol 4-phosphate cytidylyltransferase	27.5	8	34	62.99	45.41	201.63
BLFGPEAP_00652	CDS	288	reverse	putative ACR, YggU family	9	9.5	9.5	47.88	125.27	130.87
BLFGPEAP_00653	CDS	300	reverse	YGGT family protein	12.5	6	12	63.85	75.95	158.7
BLFGPEAP_00654	CDS	270	forward	1,4-alpha-glucan branching enzyme GlgB	23	12	20.5	130.53	168.78	301.23
BLFGPEAP_00655	CDS	1692	forward	1,4-alpha-glucan branching enzyme GlgB	46.5	41	43	42.11	92.02	100.83
BLFGPEAP_00656	CDS	1497	forward	4-alpha-glucanotransferase	51.5	25	38.5	52.71	63.42	102.03
BLFGPEAP_00657	CDS	321	forward	Nucleotidyltransferase domain protein	94	67.5	71.5	448.71	798.56	883.71
BLFGPEAP_00658	CDS	348	forward	hypothetical protein	147	130.5	161.5	647.27	1424.1	1841.2
BLFGPEAP_00659	CDS	387	forward	hypothetical protein	0	0	0	0	0	0
BLFGPEAP_00660	CDS	378	forward	hypothetical protein	0	0	0	0	0	0
BLFGPEAP_00661	CDS	393	forward	hypothetical protein	1	1	4	3.9	9.66	40.38
BLFGPEAP_00662	CDS	393	forward	hypothetical protein	5	2	5	19.5	19.33	50.48
BLFGPEAP_00663	CDS	645	forward	hypothetical protein	15	15	15	35.64	88.32	92.27
BLFGPEAP_00664	CDS	201	forward	hypothetical protein	13	16	26	99.1	302.3	513.2
BLFGPEAP_00665	CDS	177	forward	hypothetical protein	179.5	155	179	1553.95	3325.58	4012.25
BLFGPEAP_00666	CDS	546	forward	hypothetical protein	239.5	194	218	672.14	1349.33	1584.06
BLFGPEAP_00667	CDS	840	forward	3-methyl-2-oxobutanoate hydroxymethyltransferase	34.5	25	32.5	62.93	113.02	153.5
BLFGPEAP_00668	CDS	561	forward	Inner membrane protein YohD	7	7	16	19.12	47.39	113.15
BLFGPEAP_00669	CDS	1770	forward	putative oxidoreductase YdhV	69	45.5	54	59.73	97.62	121.04
BLFGPEAP_00670	CDS	675	reverse	tRNA threonylcarbamoyladenosine biosynthesis protein TsaB	21	20.5	24	47.67	115.33	141.06
BLFGPEAP_00671	CDS	1074	reverse	Metalloprotease MmpA	34.5	24	22.5	49.22	84.86	83.12
BLFGPEAP_00672	CDS	732	forward	Putative zinc- or iron-chelating domain protein	13.5	8.5	3.5	28.26	44.1	18.97
BLFGPEAP_00673	CDS	417	reverse	Protein archease	15	12.5	12.5	55.12	113.84	118.93
BLFGPEAP_00674	CDS	810	reverse	Xylose isomerase-like TIM barrel	26	18.5	25.5	49.19	86.74	124.9
BLFGPEAP_00675	CDS	939	reverse	Universal stress protein family protein	61	41	44	99.54	165.82	185.91
BLFGPEAP_00676	CDS	1122	reverse	Cysteine desulfurase IscS	58.5	56.5	55.5	79.89	191.23	196.25
BLFGPEAP_00677	CDS	807	reverse	putative alcohol dehydrogenase AdhA	68	48.5	54	129.12	228.23	265.48
BLFGPEAP_00678	CDS	201	reverse	hypothetical protein	10	8.5	6	76.23	160.6	118.43
BLFGPEAP_00679	CDS	432	forward	50S ribosomal protein L13	56	73.5	42	198.63	646.12	385.72
BLFGPEAP_00680	CDS	390	forward	30S ribosomal protein S9	44	54.5	36.5	172.88	530.69	371.31
BLFGPEAP_00681	CDS	1050	forward	N-acetyl-gamma-glutamyl-phosphate reductase	45.5	26	44	66.4	94.04	166.25
BLFGPEAP_00682	CDS	807	forward	tRNA pseudouridine synthase A	11	6	5.5	20.89	28.23	27.04
BLFGPEAP_00683	CDS	1431	reverse	Aspartyl/glutamyl-tRNA(Asn/Gln) amidotransferase subunit B	51	33.5	53	54.61	88.9	146.94
BLFGPEAP_00684	CDS	2037	reverse	Elongation factor G	303	306.5	283	227.93	571.41	551.19
BLFGPEAP_00685	CDS	507	reverse	Elongation factor P	21.5	23	15.5	64.98	172.28	121.29
BLFGPEAP_00686	CDS	285	reverse	3-dehydroquinate dehydratase 1	16	15	14	86.02	199.87	194.89
BLFGPEAP_00687	CDS	138	reverse	3-dehydroquinate dehydratase	11	4	7	122.14	110.08	201.25
BLFGPEAP_00688	CDS	339	reverse	GMP/IMP nucleotidase YrfG	11	5	4	49.72	56.01	46.81
BLFGPEAP_00689	CDS	336	reverse	GMP/IMP nucleotidase YrfG	9	5	9.5	41.04	56.51	112.17
BLFGPEAP_00690	CDS	1731	reverse	Aldehyde ferredoxin oxidoreductase, domains 2 & 3	140	107	123	123.93	234.74	281.91
BLFGPEAP_00691	CDS	1206	reverse	Transposase	36	23	53	45.74	72.43	174.36
BLFGPEAP_00692	CDS	195	forward	Helix-turn-helix domain protein	23	13	24	180.73	253.17	488.3
BLFGPEAP_00693	CDS	987	forward	type IV pilus assembly protein PilM	49	46.5	64.5	76.07	178.91	259.27
BLFGPEAP_00694	CDS	558	forward	Fimbrial assembly protein (PilN)	22.5	24	30	61.79	163.34	213.3
BLFGPEAP_00695	CDS	603	forward	Pilus assembly protein, PilO	27	27	21.5	68.61	170.04	141.46
BLFGPEAP_00696	CDS	408	forward	hypothetical protein	13	13.5	12.5	48.82	125.66	121.55
BLFGPEAP_00697	CDS	624	forward	hypothetical protein	60.5	44	33.5	148.57	267.78	212.99
BLFGPEAP_00698	CDS	1242	forward	Type IV pilus biogenesis and competence protein PilQ	222.5	239.5	218.5	274.51	732.31	697.97
BLFGPEAP_00699	CDS	813	forward	Phosphoribosylglycinamide formyltransferase	35.5	37.5	41.5	66.91	175.17	202.52
BLFGPEAP_00700	CDS	219	reverse	hypothetical protein	12	3	3	83.96	52.02	54.35
BLFGPEAP_00701	CDS	267	reverse	SEC-C motif protein	11	13	13	63.13	184.9	193.17
BLFGPEAP_00702	CDS	186	forward	hypothetical protein	11	1.5	4	90.62	30.63	85.32
BLFGPEAP_00703	CDS	1053	forward	Adaptive-response sensory-kinase SasA	30	12	24	43.66	43.28	90.43
BLFGPEAP_00704	CDS	966	reverse	Branched-chain-amino-acid aminotransferase	42	18.5	24	66.62	72.73	98.57
BLFGPEAP_00705	CDS	597	forward	hypothetical protein	43.5	55.5	37.5	111.65	353.04	249.21
BLFGPEAP_00706	CDS	195	forward	hypothetical protein	31	39.5	23.5	243.6	769.26	478.12
BLFGPEAP_00707	CDS	207	forward	hypothetical protein	21.5	20	29	159.15	366.92	555.82
BLFGPEAP_00708	CDS	648	forward	hypothetical protein	251	291	300.5	593.53	1705.41	1839.83
BLFGPEAP_00709	CDS	630	forward	hypothetical protein	92.5	114.5	106.5	224.98	690.2	670.68
BLFGPEAP_00710	CDS	597	forward	hypothetical protein	472.5	655.5	481	1212.76	4169.73	3196.53
BLFGPEAP_00711	CDS	816	forward	hypothetical protein	196.5	310.5	259	368.99	1445.04	1259.27
BLFGPEAP_00712	CDS	1674	forward	hypothetical protein	712.5	1016	916	652.19	2304.88	2170.94
BLFGPEAP_00713	CDS	165	forward	hypothetical protein	8.5	8	12	78.94	184.13	288.54
BLFGPEAP_00714	CDS	492	forward	hypothetical protein	2.5	4.5	1	7.79	34.73	8.06
BLFGPEAP_00715	CDS	384	forward	hypothetical protein	69.5	90.5	42.5	277.33	895.01	439.1
BLFGPEAP_00716	CDS	135	forward	hypothetical protein	6.5	7.5	10.5	73.78	210.98	308.58
BLFGPEAP_00717	CDS	1569	forward	hypothetical protein	64.5	36.5	56.5	62.99	88.34	142.87
BLFGPEAP_00718	CDS	1413	forward	hypothetical protein	75.5	44.5	86.5	81.87	119.6	242.87
BLFGPEAP_00719	CDS	786	forward	hypothetical protein	26.5	13.5	21	51.66	65.23	106
BLFGPEAP_00720	CDS	324	forward	hypothetical protein	12.5	3.5	11.5	59.12	41.02	140.82
BLFGPEAP_00721	CDS	123	forward	hypothetical protein	1	1	0.5	12.46	30.87	16.13
BLFGPEAP_00722	CDS	903	forward	Right handed beta helix region	6	26.5	17	10.18	111.45	74.69
BLFGPEAP_00723	CDS	933	forward	hypothetical protein	59	66.5	73	96.9	270.68	310.42
BLFGPEAP_00724	CDS	282	forward	Putative mutator protein MutT4	10	10	10	54.34	134.67	140.69
BLFGPEAP_00725	CDS	990	forward	hypothetical protein	34	34.5	26	52.62	132.34	104.19
BLFGPEAP_00726	CDS	339	reverse	2-isopropylmalate synthase	14.5	9	12.5	65.54	100.82	146.29
BLFGPEAP_00727	CDS	216	reverse	2-isopropylmalate synthase	4.5	6.5	6.5	31.92	114.28	119.39
BLFGPEAP_00728	CDS	1005	reverse	2-isopropylmalate synthase	58	66	59	88.43	249.39	232.91
BLFGPEAP_00729	CDS	528	reverse	Phosphoheptose isomerase	21	34	23	60.94	244.54	172.82
BLFGPEAP_00730	CDS	1335	forward	hypothetical protein	158	209	149	181.35	594.53	442.81
BLFGPEAP_00731	CDS	600	reverse	Transposase IS116/IS110/IS902 family protein	8	1	5	20.43	6.33	33.06
BLFGPEAP_00732	CDS	597	reverse	Transposase	17	23	22	43.63	146.31	146.2
BLFGPEAP_00733	CDS	435	reverse	7-cyano-7-deazaguanine synthase	10	10.5	13.5	35.23	91.67	123.13
BLFGPEAP_00734	CDS	237	reverse	7-cyano-7-deazaguanine synthase	15	10.5	11.5	96.98	168.25	192.51
BLFGPEAP_00735	CDS	1059	reverse	Adaptive-response sensory-kinase SasA	85.5	45	62.5	123.71	161.37	234.15
BLFGPEAP_00736	CDS	237	reverse	hypothetical protein	29.5	36	30.5	190.73	576.85	510.58
BLFGPEAP_00737	CDS	585	forward	Tyrosine recombinase XerC	46	23	32	120.49	149.31	217.02
BLFGPEAP_00738	CDS	2268	forward	TIR domain protein	0	0	0	0	0	0
BLFGPEAP_00739	CDS	225	forward	GIY-YIG catalytic domain protein	0	0	0	0	0	0
BLFGPEAP_00740	CDS	489	forward	hypothetical protein	2	0	1	6.27	0	8.11
BLFGPEAP_00741	CDS	324	forward	hypothetical protein	1	0	11	4.73	0	134.7
BLFGPEAP_00742	CDS	906	forward	hypothetical protein	9	13	16	15.22	54.49	70.06
BLFGPEAP_00743	CDS	1521	forward	hypothetical protein	13	11	6	13.1	27.46	15.65
BLFGPEAP_00744	CDS	873	reverse	DEAD-box ATP-dependent RNA helicase CshA	18.5	12	11.5	32.47	52.2	52.26
BLFGPEAP_00745	CDS	693	reverse	DEAD-box ATP-dependent RNA helicase CshA	22.5	6	6.5	49.75	32.88	37.21
BLFGPEAP_00746	CDS	261	reverse	RNA recognition motif. (a.k.a. RRM, RBD, or RNP domain)	86	45	57	504.9	654.76	866.45
BLFGPEAP_00747	CDS	567	reverse	Transcription-repair-coupling factor	19	6	12	51.35	40.19	83.97
BLFGPEAP_00748	CDS	2661	reverse	Transcription-repair-coupling factor	70	37.5	48	40.31	53.52	71.57
BLFGPEAP_00749	CDS	1290	reverse	Glycine--tRNA ligase beta subunit	31	30.5	35	36.82	89.79	107.64
BLFGPEAP_00750	CDS	618	reverse	Glycine--tRNA ligase beta subunit	8.5	20	18	21.08	122.9	115.56
BLFGPEAP_00751	CDS	534	reverse	Glycine--tRNA ligase alpha subunit	523	724.5	586.5	1500.74	5152.37	4357.47
BLFGPEAP_00752	CDS	261	reverse	Glycine--tRNA ligase alpha subunit	25.5	32.5	32.5	149.71	472.88	494.03
BLFGPEAP_00753	CDS	501	forward	Pyruvoyl-dependent arginine decarboxylase	39	34.5	34.5	119.28	261.51	273.21
BLFGPEAP_00754	CDS	675	reverse	Bacterial SH3 domain protein	39	29.5	27.5	88.53	165.97	161.64
BLFGPEAP_00755	CDS	1185	reverse	hypothetical protein	4652.5	5115.5	4618.5	6016.09	16393.8	15462.9
BLFGPEAP_00756	CDS	1143	reverse	hypothetical protein	4919.5	5646.5	4914.5	6595.09	18760.4	17058.5
BLFGPEAP_00757	CDS	321	forward	hypothetical protein	33	26	19.5	157.53	307.59	241.01
BLFGPEAP_00758	CDS	132	forward	hypothetical protein	24	21	19.5	278.6	604.16	586.1
BLFGPEAP_00759	CDS	2109	forward	hypothetical protein	56.5	26	40.5	41.05	46.82	76.19
BLFGPEAP_00760	CDS	522	reverse	Peroxyureidoacrylate/ureidoacrylate amidohydrolase RutB	23.5	25	18	68.98	181.88	136.81
BLFGPEAP_00761	CDS	213	reverse	hypothetical protein	14	10	5.5	100.72	178.29	102.45
BLFGPEAP_00762	CDS	228	reverse	Fe/S biogenesis protein NfuA	22	29.5	17.5	147.85	491.36	304.52
BLFGPEAP_00763	CDS	894	reverse	Polyamine aminopropyltransferase	92.5	82	83.5	158.54	348.33	370.56
BLFGPEAP_00764	CDS	369	reverse	S-adenosylmethionine decarboxylase proenzyme	60	52	55	249.16	535.16	591.35
BLFGPEAP_00765	CDS	1035	reverse	N(4)-bis(aminopropyl)spermidine synthase	71.5	63.5	49	105.86	232.99	187.83
BLFGPEAP_00766	CDS	1248	forward	Transcription termination factor Rho	139	115	120	170.67	349.94	381.48
BLFGPEAP_00767	CDS	210	forward	50S ribosomal protein L31	14.5	13.5	14.5	105.8	244.13	273.94
BLFGPEAP_00768	CDS	1068	forward	Peptide chain release factor 1	64.5	60.5	53.5	92.54	215.13	198.74
BLFGPEAP_00769	CDS	417	forward	hypothetical protein	0	0	0	0	0	0
BLFGPEAP_00770	CDS	3099	forward	hypothetical protein	0	0	0	0	0	0
BLFGPEAP_00772	CDS	1131	forward	Tetratricopeptide repeat protein	29	17.5	42.5	39.29	58.76	149.09
BLFGPEAP_00773	CDS	456	forward	hypothetical protein	11.5	6	13	38.64	49.97	113.11
BLFGPEAP_00774	CDS	777	forward	hypothetical protein	40.5	40.5	37	79.87	197.94	188.92
BLFGPEAP_00775	CDS	759	forward	NAD-dependent protein deacetylase	19	23	34	38.36	115.08	177.72
BLFGPEAP_00776	CDS	1116	forward	Carbamoyl-phosphate synthase small chain	67	60.5	93	91.99	205.87	330.62
BLFGPEAP_00777	CDS	3231	forward	Carbamoyl-phosphate synthase large chain	205	183.5	203	97.22	215.68	249.27
BLFGPEAP_00778	CDS	1830	reverse	hypothetical protein	63	71	80.5	52.75	147.34	174.52
BLFGPEAP_00779	CDS	1215	reverse	P-protein	63	39	46	79.45	121.9	150.21
BLFGPEAP_00780	CDS	1206	reverse	Transposase	45	19	50	57.18	59.83	164.49
BLFGPEAP_00781	CDS	1236	reverse	Menaquinone reductase, integral membrane subunit	325.5	409	325.5	403.53	1256.65	1044.82
BLFGPEAP_00782	CDS	780	reverse	Menaquinone reductase, iron-sulfur cluster-binding subunit	1267	1411.5	1280	2489.02	6872.2	6510.64
BLFGPEAP_00783	CDS	1398	reverse	Menaquinone reductase, molybdopterin-binding-like subunit	282.5	364.5	285.5	309.64	990.15	810.23
BLFGPEAP_00784	CDS	624	reverse	Menaquinone reductase, molybdopterin-binding-like subunit	194	248	193	476.39	1509.3	1227.1
BLFGPEAP_00785	CDS	573	reverse	Menaquinone reductase, multiheme cytochrome c subunit	172	174	117	459.96	1153.2	810.1
BLFGPEAP_00786	CDS	888	forward	Universal stress protein	45	24	39	77.65	102.64	174.24
BLFGPEAP_00787	CDS	687	forward	Phosphoglycolate phosphatase	47.5	29.5	31.5	105.95	163.07	181.91
BLFGPEAP_00788	CDS	1203	forward	Argininosuccinate synthase	284	246.5	256.5	361.74	778.15	845.92
BLFGPEAP_00789	CDS	1374	forward	Argininosuccinate lyase	57	27.5	47.5	63.57	76.01	137.16
BLFGPEAP_00790	CDS	390	forward	hypothetical protein	12.5	6.5	11.5	49.11	63.29	116.99
BLFGPEAP_00791	CDS	1608	forward	Undecaprenyl phosphate-alpha-4-amino-4-deoxy-L-arabinose arabinosyl transferase	28	23	23	26.68	54.32	56.75
BLFGPEAP_00792	CDS	1233	forward	DEAD/DEAH box helicase	18	3	15	22.37	9.24	48.27
BLFGPEAP_00793	CDS	711	forward	putative ATP-dependent helicase DinG	13.5	14.5	11	29.09	77.45	61.38
BLFGPEAP_00794	CDS	855	forward	PAP2 superfamily protein	24.5	6.5	17.5	43.91	28.87	81.2
BLFGPEAP_00795	CDS	663	forward	Nitroreductase family protein	15	11	19	34.67	63.01	113.7
BLFGPEAP_00796	CDS	273	reverse	hypothetical protein	46	30	38.5	258.19	417.32	559.51
BLFGPEAP_00797	CDS	507	forward	Lipoprotein signal peptidase	13.5	10.5	8	40.8	78.65	62.6
BLFGPEAP_00798	CDS	777	forward	Prolipoprotein diacylglyceryl transferase	21	13	21	41.41	63.54	107.23
BLFGPEAP_00799	CDS	978	forward	tRNA sulfurtransferase	16.5	10	13	25.85	38.83	52.74
BLFGPEAP_00800	CDS	420	reverse	hypothetical protein	41	16.5	38.5	149.58	149.19	363.68
BLFGPEAP_00801	CDS	981	reverse	RadC-like JAB domain protein	35	25.5	31.5	54.67	98.71	127.39
BLFGPEAP_00802	CDS	801	reverse	L,D-transpeptidase catalytic domain	26.5	28	20.5	50.69	132.75	101.54
BLFGPEAP_00803	CDS	774	reverse	Thioredoxin-like domain protein	93.5	91.5	81.5	185.1	448.94	417.76
BLFGPEAP_00804	CDS	858	forward	hypothetical protein	64	69	46	114.3	305.4	212.71
BLFGPEAP_00805	CDS	1632	forward	Bifunctional protein HldE	101	57	90.5	94.83	132.64	220.01
BLFGPEAP_00806	CDS	1014	forward	UDP-glucose 4-epimerase	29	20	19.5	43.82	74.9	76.3
BLFGPEAP_00807	CDS	657	forward	putative adenylyl-sulfate kinase	12	15.5	14	27.99	89.59	84.54
BLFGPEAP_00808	CDS	1251	forward	7-carboxy-7-deazaguanine synthase	27	22.5	35	33.07	68.3	111
BLFGPEAP_00809	CDS	1347	forward	UDP-glucose 6-dehydrogenase	22.5	11	24.5	25.6	31.01	72.16
BLFGPEAP_00810	CDS	819	forward	Ubiquinone biosynthesis O-methyltransferase	11.5	9	12	21.52	41.73	58.13
BLFGPEAP_00811	CDS	3201	forward	Tetratricopeptide repeat protein	2.5	2	2.5	1.2	2.37	3.1
BLFGPEAP_00812	CDS	3123	forward	Glycosyl transferase family 2	26.5	25.5	27.5	13	31.01	34.94
BLFGPEAP_00813	CDS	654	forward	hypothetical protein	17	9.5	13.5	39.83	55.16	81.9
BLFGPEAP_00814	CDS	1170	reverse	Glycosyl transferase family 2	18.5	5.5	13	24.23	17.85	44.08
BLFGPEAP_00815	CDS	2727	reverse	Ubiquinone biosynthesis O-methyltransferase	42.5	34	60	23.88	47.35	87.29
BLFGPEAP_00816	CDS	432	forward	hypothetical protein	4.5	7.5	5.5	15.96	65.93	50.51
BLFGPEAP_00817	CDS	792	forward	Glycosyl transferases group 1	18.5	13.5	16	35.79	64.73	80.15
BLFGPEAP_00818	CDS	939	forward	Glycosyltransferase family 9 (heptosyltransferase)	23.5	22.5	19.5	38.35	91	82.39
BLFGPEAP_00819	CDS	384	forward	hypothetical protein	3.5	1	6.5	13.97	9.89	67.16
BLFGPEAP_00820	CDS	1806	forward	Glycosyl transferases group 1	47	20	25.5	39.88	42.06	56.02
BLFGPEAP_00821	CDS	1674	forward	Glycosyltransferase family 9 (heptosyltransferase)	143	157	142	130.9	356.17	336.54
BLFGPEAP_00822	CDS	258	forward	hypothetical protein	15.5	14.5	13	92.06	213.43	199.91
BLFGPEAP_00823	CDS	162	forward	hypothetical protein	5	4.5	5	47.29	105.49	122.45
BLFGPEAP_00824	CDS	153	forward	hypothetical protein	1.5	3.5	1.5	15.02	86.87	38.9
BLFGPEAP_00825	CDS	204	forward	hypothetical protein	15	12.5	4.5	112.67	232.7	87.52
BLFGPEAP_00826	CDS	375	reverse	Flagellar secretion chaperone FliS	62.5	60	42.5	255.38	607.62	449.64
BLFGPEAP_00827	CDS	267	reverse	hypothetical protein	13	13.5	13.5	74.61	192.01	200.6
BLFGPEAP_00828	CDS	1425	reverse	hypothetical protein	99	125	93	106.46	333.12	258.93
BLFGPEAP_00829	CDS	408	reverse	hypothetical protein	542	657.5	548	2035.57	6119.91	5328.79
BLFGPEAP_00830	CDS	498	reverse	Flagellin	549.5	754	603	1690.77	5749.78	4803.92
BLFGPEAP_00831	CDS	360	forward	hypothetical protein	3	3	5	12.77	31.65	55.1
BLFGPEAP_00832	CDS	96	reverse	hypothetical protein	3.5	6	3	55.87	237.35	123.98
BLFGPEAP_00833	CDS	474	forward	hypothetical protein	20.5	13	13	66.27	104.15	108.81
BLFGPEAP_00834	CDS	990	forward	Nif-specific regulatory protein	42	52	57	65.01	199.47	228.43
BLFGPEAP_00835	CDS	1245	forward	Outer membrane protein assembly factor BamD	12	7.5	13	14.77	22.88	41.43
BLFGPEAP_00836	CDS	537	forward	Tetratricopeptide repeat protein	13.5	5	8.5	38.52	35.36	62.8
BLFGPEAP_00837	CDS	1194	forward	Signal transduction histidine-protein kinase AtoS	38	20	29.5	48.77	63.61	98.02
BLFGPEAP_00838	CDS	687	forward	Regulatory protein AtoC	17	12	12	37.92	66.33	69.3
BLFGPEAP_00839	CDS	651	forward	Regulatory protein AtoC	16.5	16.5	17.5	38.84	96.25	106.65
BLFGPEAP_00840	CDS	411	forward	Flagellar basal body rod protein FlgB	5.5	10	10.5	20.51	92.4	101.36
BLFGPEAP_00841	CDS	474	forward	Flagellar basal-body rod protein FlgC	23.5	16	11.5	75.97	128.19	96.26
BLFGPEAP_00842	CDS	294	forward	Flagellar hook-basal body complex protein FliE	9	8.5	8.5	46.91	109.79	114.7
BLFGPEAP_00843	CDS	873	forward	Flagellar M-ring protein	27	23.5	24	47.39	102.23	109.07
BLFGPEAP_00844	CDS	459	forward	hypothetical protein	24.5	11	28	81.79	91.01	242.02
BLFGPEAP_00845	CDS	987	forward	Flagellar motor switch protein FliG	35	23.5	40.5	54.34	90.42	162.8
BLFGPEAP_00846	CDS	657	forward	V-type proton ATPase subunit E	32	4.5	47	74.63	26.01	283.82
BLFGPEAP_00847	CDS	1308	forward	putative ATP synthase YscN	66.5	51.5	75	77.9	149.52	227.49
BLFGPEAP_00848	CDS	453	forward	hypothetical protein	13.5	10	16	45.66	83.83	140.13
BLFGPEAP_00849	CDS	504	forward	hypothetical protein	10	10	13	30.4	75.35	102.33
BLFGPEAP_00850	CDS	159	reverse	hypothetical protein	4	3	4.5	38.55	71.65	112.29
BLFGPEAP_00851	CDS	1503	forward	Flagellar hook-length control protein FliK	148	55.5	109	150.89	140.23	287.72
BLFGPEAP_00852	CDS	366	forward	hypothetical protein	12	7	15	50.24	72.63	162.6
BLFGPEAP_00853	CDS	327	forward	FlgD Ig-like domain protein	59	15.5	53	276.47	180.01	643.04
BLFGPEAP_00854	CDS	1257	forward	Flagellar hook protein FlgE	94.5	106.5	81	115.2	321.75	255.66
BLFGPEAP_00855	CDS	522	forward	Chemotaxis protein PomA	9	6	8.5	26.42	43.65	64.6
BLFGPEAP_00856	CDS	294	forward	Chemotaxis protein PomA	7	3.5	4	36.48	45.21	53.98
BLFGPEAP_00857	CDS	672	forward	Motility protein B	4	7.5	8.5	9.12	42.38	50.18
BLFGPEAP_00858	CDS	177	reverse	hypothetical protein	5	4	11	43.29	85.82	246.56
BLFGPEAP_00859	CDS	363	forward	OmpA family protein	10	14	8	42.21	146.46	87.44
BLFGPEAP_00860	CDS	249	forward	hypothetical protein	16	8	18	98.46	122.01	286.8
BLFGPEAP_00861	CDS	282	forward	Flagellar motor switch protein FliM	23	6	10	124.98	80.8	140.69
BLFGPEAP_00862	CDS	225	forward	Flagellar motor switch protein FliM	6	6	14	40.86	101.27	246.86
BLFGPEAP_00863	CDS	198	forward	Flagellar motor switch protein FliN	21.5	6	22	166.39	115.08	440.82
BLFGPEAP_00864	CDS	351	forward	Flagellar biosynthesis protein, FliO	28	8	18	122.24	86.56	203.46
BLFGPEAP_00865	CDS	774	forward	Flagellar biosynthetic protein FliP	14	17	17	27.72	83.41	87.14
BLFGPEAP_00866	CDS	270	forward	Bacterial export proteins, family 3	14.5	12	10	82.29	168.78	146.94
BLFGPEAP_00867	CDS	765	forward	Bacterial export proteins, family 1	400056	9.5	15.5	801319	47.16	80.39
BLFGPEAP_00868	CDS	684	forward	Yop proteins translocation protein U	29.83	13.83	17.83	66.83	76.8	103.44
BLFGPEAP_00869	CDS	201	forward	Flagellar biosynthetic protein FlhB	3.83	3.83	8.33	29.22	72.43	164.49
BLFGPEAP_00870	CDS	204	forward	Flagellar biosynthetic protein FlhB	3.83	3.83	4.83	28.79	71.36	94
BLFGPEAP_00871	CDS	2061	forward	Flagellar biosynthesis protein FlhA	51	31	70.5	37.92	57.12	135.71
BLFGPEAP_00872	CDS	645	forward	Flagellar biosynthesis protein FlhF	9	3	11.5	21.38	17.66	70.74
BLFGPEAP_00873	CDS	441	forward	Flagellar biosynthesis protein FlhF	4	6.5	5	13.9	55.97	44.98
BLFGPEAP_00874	CDS	831	forward	Flagellum site-determining protein YlxH	31	14	35.5	57.16	63.98	169.49
BLFGPEAP_00875	CDS	720	forward	RNA polymerase sigma factor FliA	18	6	16.5	38.31	31.65	90.92
BLFGPEAP_00876	CDS	159	forward	hypothetical protein	9.5	6	16	91.55	143.31	399.24
BLFGPEAP_00877	CDS	432	forward	hypothetical protein	28.5	17	29	101.09	149.44	266.33
BLFGPEAP_00878	CDS	609	forward	putative diguanylate cyclase DgcQ	31.5	24.5	29.5	79.26	152.78	192.18
BLFGPEAP_00879	CDS	243	reverse	hypothetical protein	11	10	7	69.36	156.28	114.29
BLFGPEAP_00880	CDS	252	reverse	hypothetical protein	14	12	10	85.13	180.84	157.44
BLFGPEAP_00881	CDS	717	forward	Flagellar basal-body rod protein FlgG	50	26	45.5	106.86	137.71	251.77
BLFGPEAP_00882	CDS	327	forward	Flagellar basal-body rod protein FlgG	21	17	24	98.41	197.43	291.19
BLFGPEAP_00883	CDS	156	forward	hypothetical protein	10	8	8.5	98.22	194.75	216.17
BLFGPEAP_00884	CDS	717	forward	Chaperone for flagella basal body P-ring formation	34.5	19.5	26	73.73	103.28	143.87
BLFGPEAP_00885	CDS	678	forward	Flagellar L-ring protein	16	15	17.5	36.16	84.02	102.4
BLFGPEAP_00886	CDS	1212	forward	Flagellar P-ring protein	31.5	28.5	37.5	39.82	89.3	122.75
BLFGPEAP_00887	CDS	315	forward	Rod binding protein	19.5	4.5	12	94.86	54.25	151.14
BLFGPEAP_00888	CDS	492	forward	FlgN protein	34.5	9	30.5	107.45	69.47	245.95
BLFGPEAP_00889	CDS	270	forward	hypothetical protein	17	16	21	96.48	225.04	308.58
BLFGPEAP_00890	CDS	957	forward	hypothetical protein	54.5	43.5	43	87.26	172.62	178.26
BLFGPEAP_00891	CDS	486	forward	Flagellar hook-associated protein 1	33	30	26.5	104.05	234.42	216.33
BLFGPEAP_00892	CDS	909	forward	Flagellar hook-associated protein 3	22.5	12	19	37.93	50.13	82.93
BLFGPEAP_00893	CDS	228	forward	hypothetical protein	9	6	5	60.49	99.94	87
BLFGPEAP_00894	CDS	855	forward	Papain family cysteine protease	15	17.5	11.5	26.88	77.73	53.36
BLFGPEAP_00895	CDS	642	forward	hypothetical protein	20	12.5	17.5	47.74	73.94	108.15
BLFGPEAP_00896	CDS	144	forward	hypothetical protein	7	3	4	74.49	79.12	110.21
BLFGPEAP_00897	CDS	1137	forward	hypothetical protein	3234.5	4429.5	3142.5	4359.06	14794.6	10965.4
BLFGPEAP_00898	CDS	360	forward	hypothetical protein	19	26	21.5	80.87	274.27	236.94
BLFGPEAP_00899	CDS	492	reverse	Histone deacetylase-like amidohydrolase	19.5	16	15	60.73	123.5	120.96
BLFGPEAP_00900	CDS	492	reverse	Histone deacetylase domain protein	6.5	9	7	20.24	69.47	56.45
BLFGPEAP_00901	CDS	1137	reverse	Periplasmic binding protein	20.5	32	18	27.63	106.88	62.81
BLFGPEAP_00902	CDS	540	reverse	Protein GrpE	53.5	31	48.5	151.81	218.01	356.33
BLFGPEAP_00903	CDS	1026	reverse	Heat-inducible transcription repressor HrcA	49.5	29.5	42.5	73.93	109.19	164.34
BLFGPEAP_00906	CDS	552	forward	HDOD domain protein	18	9	16	49.97	61.92	115
BLFGPEAP_00907	CDS	171	forward	hypothetical protein	2	5	1	17.92	111.04	23.2
BLFGPEAP_00908	CDS	1314	forward	HD domain protein	113	31	86	131.77	89.59	259.66
BLFGPEAP_00909	CDS	126	forward	hypothetical protein	3	5	4	36.48	150.7	125.95
BLFGPEAP_00910	CDS	1254	forward	hypothetical protein	37	18.5	37.5	45.21	56.03	118.64
BLFGPEAP_00911	CDS	516	forward	hypothetical protein	63	57	42	187.08	419.5	322.93
BLFGPEAP_00912	CDS	327	forward	hypothetical protein	29	38.5	36.5	135.89	447.12	442.85
BLFGPEAP_00913	CDS	750	forward	Ubiquinone/menaquinone biosynthesis C-methyltransferase UbiE	12	7	9	24.52	35.44	47.61
BLFGPEAP_00914	CDS	1566	forward	hypothetical protein	7.5	2.5	5.5	7.34	6.06	13.93
BLFGPEAP_00915	CDS	1107	forward	Glycosyl transferases group 1	7.5	0.5	3.5	10.38	1.72	12.54
BLFGPEAP_00916	CDS	723	forward	Ubiquinone/menaquinone biosynthesis C-methyltransferase UbiE	3	1	8	6.36	5.25	43.9
BLFGPEAP_00917	CDS	1092	reverse	UDP-N-acetylglucosamine 2-epimerase	0	2	2	0	6.96	7.27
BLFGPEAP_00918	CDS	987	reverse	Undecaprenyl-phosphate 4-deoxy-4-formamido-L-arabinose transferase	14	14.5	17.5	21.73	55.79	70.34
BLFGPEAP_00919	CDS	1044	reverse	hypothetical protein	10	5.5	9	14.68	20.01	34.2
BLFGPEAP_00920	CDS	366	reverse	hypothetical protein	5.5	5.5	5	23.03	57.07	54.2
BLFGPEAP_00921	CDS	702	reverse	hypothetical protein	13.5	5.5	7.5	29.47	29.75	42.39
BLFGPEAP_00922	CDS	1305	reverse	hypothetical protein	19.5	2	15	22.9	5.82	45.6
BLFGPEAP_00923	CDS	531	reverse	hypothetical protein	4.5	1	3	12.99	7.15	22.41
BLFGPEAP_00924	CDS	789	reverse	Undecaprenyl-phosphate 4-deoxy-4-formamido-L-arabinose transferase	2	5	8	3.88	24.07	40.23
BLFGPEAP_00925	CDS	1440	forward	Polysaccharide biosynthesis protein	5.5	7	9	5.85	18.46	24.8
BLFGPEAP_00926	CDS	351	forward	hypothetical protein	2.5	2	5	10.91	21.64	56.52
BLFGPEAP_00927	CDS	237	forward	Antitoxin Phd_YefM, type II toxin-antitoxin system	15	7.5	11.5	96.98	120.18	192.51
BLFGPEAP_00928	CDS	387	forward	PIN domain protein	24	17.5	19.5	95.03	171.73	199.91
BLFGPEAP_00929	CDS	360	forward	hypothetical protein	70	47	75	297.95	495.8	826.55
BLFGPEAP_00930	CDS	306	forward	Nucleotidyltransferase domain protein	37.5	25	28	187.78	310.26	363.03
BLFGPEAP_00931	CDS	1425	reverse	hypothetical protein	35.5	18	27	38.17	47.97	75.17
BLFGPEAP_00932	CDS	477	reverse	hypothetical protein	46	28	38	147.77	222.92	316.06
BLFGPEAP_00933	CDS	1068	forward	D-inositol-3-phosphate glycosyltransferase	19.5	13.5	26	27.98	48	96.59
BLFGPEAP_00934	CDS	663	forward	Undecaprenyl-phosphate mannosyltransferase	16.5	10.5	24	38.13	60.14	143.62
BLFGPEAP_00935	CDS	363	forward	hypothetical protein	3.5	3	14.5	14.77	31.39	158.48
BLFGPEAP_00936	CDS	594	forward	Glycosyltransferase Family 4	5.5	5	8	14.19	31.97	53.43
BLFGPEAP_00937	CDS	522	forward	Alpha-D-kanosaminyltransferase	11.5	10.5	10.5	33.76	76.39	79.8
BLFGPEAP_00938	CDS	2016	forward	Undecaprenyl-diphosphooligosaccharide--protein glycotransferase	52	45	39.5	39.52	84.77	77.73
BLFGPEAP_00939	CDS	207	forward	hypothetical protein	11.5	14	16.5	85.13	256.84	316.24
BLFGPEAP_00940	CDS	555	forward	hypothetical protein	43	34.5	31	118.72	236.07	221.6
BLFGPEAP_00941	CDS	342	reverse	Transposase IS116/IS110/IS902 family protein	9.5	3	7	42.56	33.31	81.2
BLFGPEAP_00942	CDS	894	reverse	Transposase	44.5	9	31	76.27	38.23	137.57
BLFGPEAP_00943	CDS	1029	forward	hypothetical protein	8059	9410	7965	12000.9	34728.3	30709.9
BLFGPEAP_00944	CDS	417	forward	hypothetical protein	36	24	26.5	132.29	218.57	252.13
BLFGPEAP_00945	CDS	1635	reverse	Dolichyl-phosphate-mannose-protein mannosyltransferase	24	13	24.5	22.49	30.2	59.45
BLFGPEAP_00946	CDS	891	forward	hypothetical protein	24	8.5	23	41.27	36.23	102.41
BLFGPEAP_00947	CDS	672	forward	hypothetical protein	10.5	7	8	23.94	39.56	47.23
BLFGPEAP_00948	CDS	129	forward	hypothetical protein	3.5	2	1.5	41.57	58.88	46.13
BLFGPEAP_00949	CDS	204	forward	hypothetical protein	14.5	11.5	13	108.91	214.08	252.83
BLFGPEAP_00950	CDS	960	forward	hypothetical protein	16.5	10.5	10.5	26.34	41.54	43.39
BLFGPEAP_00951	CDS	1413	forward	Beta-barrel assembly-enhancing protease	30.5	15	29.5	33.08	40.31	82.83
BLFGPEAP_00952	CDS	129	reverse	hypothetical protein	2	5.5	9.5	23.76	161.91	292.17
BLFGPEAP_00953	CDS	381	forward	hypothetical protein	26.5	23	22	106.58	229.25	229.09
BLFGPEAP_00954	CDS	171	reverse	Major Facilitator Superfamily protein	8	1	7.5	71.69	22.21	174.01
BLFGPEAP_00955	CDS	510	reverse	Multidrug resistance protein MdtG	8.5	3.5	9.5	25.54	26.06	73.9
BLFGPEAP_00956	CDS	1650	forward	CTP synthase	109	81.5	134.5	101.23	187.58	323.4
BLFGPEAP_00957	CDS	2385	forward	AAA domain protein	101	92	131	64.89	146.49	217.92
BLFGPEAP_00958	CDS	513	forward	Putative cysteine protease YraA	27.5	23.5	22	82.14	173.96	170.14
BLFGPEAP_00959	CDS	744	forward	Thymidylate synthase ThyX	45	44.5	48.5	92.68	227.14	258.63
BLFGPEAP_00960	CDS	672	forward	Protein-L-isoaspartate O-methyltransferase	31	29.5	30.5	70.69	166.71	180.07
BLFGPEAP_00961	CDS	600	forward	SNARE associated Golgi protein	29	23	20.5	74.06	145.57	135.55
BLFGPEAP_00962	CDS	384	forward	hypothetical protein	86	86.5	92	343.17	855.45	950.53
BLFGPEAP_00963	CDS	213	forward	hypothetical protein	4	8	12	28.78	142.63	223.52
BLFGPEAP_00964	CDS	579	reverse	hypothetical protein	4	8.5	19	10.59	55.75	130.19
BLFGPEAP_00965	CDS	1380	forward	tRNA modification GTPase MnmE	35	35	33.5	38.86	96.32	96.31
BLFGPEAP_00966	CDS	1461	reverse	Repeat domain in Vibrio, Colwellia, Bradyrhizobium and Shewanella	39.5	36	25.5	41.43	93.58	69.25
BLFGPEAP_00967	CDS	690	reverse	Ubiquinone/menaquinone biosynthesis C-methyltransferase UbiE	20	10.5	9.5	44.41	57.79	54.62
BLFGPEAP_00968	CDS	1422	reverse	Sulfoacetaldehyde dehydrogenase	60	36	56	64.65	96.14	156.24
BLFGPEAP_00969	CDS	1920	reverse	Fe(2 ) transporter FeoB	46.5	28	44.5	37.11	55.38	91.95
BLFGPEAP_00970	CDS	234	reverse	FeoA domain protein	8.5	3.5	6	55.66	56.8	101.73
BLFGPEAP_00971	CDS	654	reverse	Ribulose-phosphate 3-epimerase	16.5	17.5	18	38.66	101.62	109.2
BLFGPEAP_00972	CDS	384	forward	Regulatory protein AtoC	24	25.5	29.5	95.77	252.18	304.79
BLFGPEAP_00973	CDS	1026	forward	Regulatory protein AtoC	128	117.5	98.5	191.17	434.91	380.89
BLFGPEAP_00974	CDS	519	forward	hypothetical protein	14	10	14	41.33	73.17	107.02
BLFGPEAP_00975	CDS	1059	forward	Signal transduction histidine-protein kinase AtoS	32	29	24.5	46.3	103.99	91.79
BLFGPEAP_00976	CDS	1293	reverse	Histidinol dehydrogenase	54	47	48	63.99	138.04	147.28
BLFGPEAP_00977	CDS	435	reverse	Cyclic pyranopterin monophosphate synthase	29	25.5	20	102.15	222.62	182.41
BLFGPEAP_00978	CDS	1128	reverse	Chaperone protein DnaJ	39	37.5	47	52.98	126.25	165.31
BLFGPEAP_00979	CDS	459	reverse	hypothetical protein	22.5	11	21	75.11	91.01	181.52
BLFGPEAP_00980	CDS	204	reverse	DNA-directed RNA polymerase subunit omega	9	6	5.5	67.6	111.69	106.96
BLFGPEAP_00981	CDS	1260	reverse	hypothetical protein	38	25	25	46.21	75.35	78.72
BLFGPEAP_00982	CDS	1335	reverse	ABC-type uncharacterized transport system	43	24	47.5	49.36	68.27	141.16
BLFGPEAP_00983	CDS	765	reverse	ABC-2 family transporter protein	67.5	58	61	135.2	287.92	316.36
BLFGPEAP_00984	CDS	927	reverse	Vitamin B12 import ATP-binding protein BtuD	39	34	36.5	64.47	139.29	156.21
BLFGPEAP_00985	CDS	1506	forward	PAS domain protein	65	25	55	66.14	63.04	144.89
BLFGPEAP_00986	CDS	270	forward	hypothetical protein	8	10.5	12	45.4	147.68	176.33
BLFGPEAP_00987	CDS	165	forward	hypothetical protein	5.5	3	10.5	51.08	69.05	252.47
BLFGPEAP_00988	CDS	222	forward	hypothetical protein	8	7	12	55.22	119.74	214.46
BLFGPEAP_00989	CDS	1122	forward	HD domain protein	31	22.5	23.5	42.34	76.16	83.1
BLFGPEAP_00990	CDS	2745	reverse	ATP-dependent helicase/deoxyribonuclease subunit B	76	32	53.5	42.42	44.27	77.32
BLFGPEAP_00991	CDS	741	reverse	hypothetical protein	20.5	13	29	42.39	66.62	155.27
BLFGPEAP_00992	CDS	2082	reverse	LPS-assembly protein LptD	60.5	24	52	44.53	43.78	99.09
BLFGPEAP_00993	CDS	1269	reverse	Dihydrofolate synthase/folylpolyglutamate synthase	18.5	24	18.5	22.34	71.82	57.84
BLFGPEAP_00996	CDS	1545	forward	Holliday junction ATP-dependent DNA helicase RuvB	104	61.5	90.5	103.15	151.17	232.4
BLFGPEAP_00997	CDS	309	forward	Nucleoid-associated protein	26	26.5	24.5	128.93	325.68	314.57
BLFGPEAP_00998	CDS	1206	reverse	Transposase	38	14	42	48.28	44.08	138.17
BLFGPEAP_00999	CDS	444	reverse	Phosphate transport system permease protein PstA 1	7	2	2	24.16	17.11	17.87
BLFGPEAP_01000	CDS	381	reverse	hypothetical protein	7	4.5	3	28.15	44.85	31.24
BLFGPEAP_01001	CDS	879	reverse	Phosphate transport system permease protein PstC	9	6.5	5	15.69	28.08	22.57
BLFGPEAP_01002	CDS	1170	forward	hypothetical protein	58.5	24	43.5	76.62	77.9	147.51
BLFGPEAP_01003	CDS	1452	reverse	hypothetical protein	42.5	16	55.5	44.85	41.85	151.65
BLFGPEAP_01004	CDS	228	reverse	Competence protein ComM	10	4	15	67.21	66.62	261.01
BLFGPEAP_01005	CDS	195	reverse	Competence protein ComM	14	13	10	110.01	253.17	203.46
BLFGPEAP_01006	CDS	612	forward	hypothetical protein	1	2	1.5	2.5	12.41	9.72
BLFGPEAP_01007	CDS	759	forward	hypothetical protein	3	3	2.5	6.06	15.01	13.07
BLFGPEAP_01008	CDS	783	reverse	hypothetical protein	3	3	5	5.87	14.55	25.33
BLFGPEAP_01009	CDS	891	reverse	hypothetical protein	56.5	54	57	97.17	230.16	253.81
BLFGPEAP_01010	CDS	351	reverse	Staphylococcal nuclease homologue	10	5.5	12	43.66	59.51	135.64
BLFGPEAP_01011	CDS	180	reverse	hypothetical protein	2.5	3.5	2	21.28	73.84	44.08
BLFGPEAP_01012	CDS	183	reverse	hypothetical protein	27	28	18	226.08	581.05	390.24
BLFGPEAP_01013	CDS	360	forward	hypothetical protein	7	2.5	0.5	29.79	26.37	5.51
BLFGPEAP_01014	CDS	783	forward	TraM recognition site of TraD and TraG	5	6.5	6.5	9.78	31.53	32.94
BLFGPEAP_01015	CDS	261	reverse	hypothetical protein	0	2	1	0	29.1	15.2
BLFGPEAP_01016	CDS	345	forward	hypothetical protein	0	0.5	1	0	5.5	11.5
BLFGPEAP_01017	CDS	1305	reverse	hypothetical protein	8	7.5	8	9.39	21.83	24.32
BLFGPEAP_01018	CDS	558	forward	hypothetical protein	13	7	5	35.7	47.64	35.55
BLFGPEAP_01019	CDS	279	forward	hypothetical protein	5	1	1	27.46	13.61	14.22
BLFGPEAP_01020	CDS	447	forward	Gamma-glutamyl cyclotransferase, AIG2-like	0	0	1	0	0	8.88
BLFGPEAP_01021	CDS	480	forward	hypothetical protein	1	1	0	3.19	7.91	0
BLFGPEAP_01022	CDS	1524	forward	N-6 DNA Methylase	1.5	2	4	1.51	4.98	10.41
BLFGPEAP_01023	CDS	1314	forward	Type I restriction modification DNA specificity domain protein	0.5	0	0	0.58	0	0
BLFGPEAP_01024	CDS	303	forward	Nucleotidyltransferase domain protein	0	0	2	0	0	26.19
BLFGPEAP_01025	CDS	363	forward	hypothetical protein	0.5	1	0	2.11	10.46	0
BLFGPEAP_01026	CDS	2880	forward	hypothetical protein	2	1	2.5	1.06	1.32	3.44
BLFGPEAP_01027	CDS	345	forward	hypothetical protein	0.5	0	0.5	2.22	0	5.75
BLFGPEAP_01028	CDS	336	forward	hypothetical protein	0	4	4	0	45.21	47.23
BLFGPEAP_01029	CDS	372	forward	Leucine Rich repeats (2 copies)	5	3	5	20.6	30.63	53.33
BLFGPEAP_01030	CDS	786	forward	Internalin-A	16	6	4	31.19	28.99	20.19
BLFGPEAP_01031	CDS	261	reverse	hypothetical protein	1.5	6	4	8.81	87.3	60.8
BLFGPEAP_01032	CDS	591	reverse	hypothetical protein	12.5	7	14	32.41	44.98	93.98
BLFGPEAP_01033	CDS	960	forward	hypothetical protein	4.5	3.5	9	7.18	13.85	37.19
BLFGPEAP_01034	CDS	270	reverse	hypothetical protein	5.5	6.5	2	31.21	91.42	29.39
BLFGPEAP_01035	CDS	240	forward	hypothetical protein	1	0	1	6.38	0	16.53
BLFGPEAP_01036	CDS	393	forward	hypothetical protein	9	1	5	35.09	9.66	50.48
BLFGPEAP_01037	CDS	318	forward	hypothetical protein	5	3	0.5	24.09	35.83	6.24
BLFGPEAP_01038	CDS	165	forward	hypothetical protein	3	0	3.5	27.86	0	84.16
BLFGPEAP_01039	CDS	300	forward	hypothetical protein	0	3	3	0	37.98	39.67
BLFGPEAP_01040	CDS	207	forward	hypothetical protein	6	0	5	44.41	0	95.83
BLFGPEAP_01041	CDS	210	forward	Antidote-toxin recognition MazE, bacterial antitoxin	9.5	4	6.5	69.32	72.34	122.8
BLFGPEAP_01042	CDS	369	forward	PIN domain protein	12.5	6	11.5	51.91	61.75	123.65
BLFGPEAP_01043	CDS	420	forward	Ribonuclease HI	1	0	1	3.65	0	9.45
BLFGPEAP_01044	CDS	228	forward	hypothetical protein	4	1	5	26.88	16.66	87
BLFGPEAP_01045	CDS	144	forward	hypothetical protein	33	34	39.5	351.15	896.66	1088.29
BLFGPEAP_01046	CDS	1317	reverse	putative transposase	54	56	70	62.83	161.48	210.87
BLFGPEAP_01047	CDS	408	reverse	Transposase IS200 like protein	1	5	2.5	3.76	46.54	24.31
BLFGPEAP_01048	CDS	342	forward	hypothetical protein	2	0	0	8.96	0	0
BLFGPEAP_01049	CDS	525	forward	hypothetical protein	7	1	10.5	20.43	7.23	79.35
BLFGPEAP_01050	CDS	798	forward	AAA domain (dynein-related subfamily)	2	1	2.5	3.84	4.76	12.43
BLFGPEAP_01051	CDS	1608	forward	hypothetical protein	7	6	3	6.67	14.17	7.4
BLFGPEAP_01052	CDS	369	forward	hypothetical protein	3.5	2.5	15.5	14.53	25.73	166.65
BLFGPEAP_01053	CDS	417	forward	Single-stranded DNA-binding protein	8	6.5	11	29.4	59.2	104.66
BLFGPEAP_01054	CDS	243	forward	hypothetical protein	0.5	3	2.5	3.15	46.88	40.82
BLFGPEAP_01055	CDS	618	forward	hypothetical protein	13.5	4	8.5	33.47	24.58	54.57
BLFGPEAP_01056	CDS	1443	forward	ATP-dependent DNA helicase Rep	42.5	37	53.5	45.13	97.37	147.09
BLFGPEAP_01057	CDS	363	forward	hypothetical protein	3.5	1	3	14.77	10.46	32.79
BLFGPEAP_01058	CDS	960	forward	hypothetical protein	4.5	9	5	7.18	35.6	20.66
BLFGPEAP_01059	CDS	213	forward	hypothetical protein	2.5	1	0	17.98	17.83	0
BLFGPEAP_01060	CDS	252	forward	hypothetical protein	2	1.5	1.5	12.16	22.6	23.62
BLFGPEAP_01061	CDS	663	forward	Transglycosylase SLT domain protein	3.5	2.5	8.5	8.09	14.32	50.86
BLFGPEAP_01062	CDS	255	forward	hypothetical protein	2	1	3.5	12.02	14.89	54.45
BLFGPEAP_01063	CDS	306	forward	hypothetical protein	0	0	1.5	0	0	19.45
BLFGPEAP_01064	CDS	333	forward	IS200/IS605 family transposase ISMba17	2	4	1	9.2	45.62	11.91
BLFGPEAP_01065	CDS	816	forward	hypothetical protein	16	14	20	30.05	65.15	97.24
BLFGPEAP_01067	CDS	504	forward	hypothetical protein	10	4	4	30.4	30.14	31.49
BLFGPEAP_01068	CDS	195	forward	hypothetical protein	0.5	4	3	3.93	77.9	61.04
BLFGPEAP_01069	CDS	255	forward	hypothetical protein	2	1	4.5	12.02	14.89	70.01
BLFGPEAP_01070	CDS	294	forward	Ribonuclease 3	4.5	2	3.5	23.45	25.83	47.23
BLFGPEAP_01071	CDS	309	forward	Ribonuclease 3	2.5	2	0	12.4	24.58	0
BLFGPEAP_01072	CDS	219	forward	hypothetical protein	1	1.5	1	7	26.01	18.12
BLFGPEAP_01073	CDS	630	reverse	Tyrosine recombinase XerC	25.5	18.5	21	62.02	111.52	132.25
BLFGPEAP_01074	CDS	156	forward	hypothetical protein	1	1	1	9.82	24.34	25.43
BLFGPEAP_01075	CDS	231	forward	hypothetical protein	11	3	10	72.97	49.32	171.75
BLFGPEAP_01076	CDS	432	forward	PIN domain protein	16	17	20	56.75	149.44	183.68
BLFGPEAP_01077	CDS	114	forward	hypothetical protein	0	0	0	0	0	0
BLFGPEAP_01078	CDS	912	forward	IS91 family transposase ISAzo26	5	0	2	8.4	0	8.7
BLFGPEAP_01079	CDS	513	forward	hypothetical protein	0	0.5	1	0	3.7	7.73
BLFGPEAP_01080	CDS	405	forward	hypothetical protein	0	0.5	0	0	4.69	0
BLFGPEAP_01081	CDS	651	forward	hypothetical protein	0	0	0	0	0	0
BLFGPEAP_01082	CDS	1083	forward	hypothetical protein	0	0	0	0	0	0
BLFGPEAP_01083	CDS	948	forward	hypothetical protein	2	2	4	3.23	8.01	16.74
BLFGPEAP_01084	CDS	528	forward	hypothetical protein	1	3.5	1	2.9	25.17	7.51
BLFGPEAP_01085	CDS	1593	reverse	DNA repair protein RecN	117	65.5	97	112.54	156.15	241.58
BLFGPEAP_01086	CDS	672	forward	hypothetical protein	0	0	0	0	0	0
BLFGPEAP_01087	CDS	1494	forward	hypothetical protein	0	0	0	0	0	0
BLFGPEAP_01088	CDS	459	forward	hypothetical protein	0	0	0	0	0	0
BLFGPEAP_01089	CDS	108	forward	hypothetical protein	2	0	5	28.38	0	183.68
BLFGPEAP_01090	CDS	1785	reverse	hypothetical protein	50	27	37	42.92	57.44	82.24
BLFGPEAP_01091	CDS	1458	forward	hypothetical protein	4	2	3	4.2	5.21	8.16
BLFGPEAP_01092	CDS	282	forward	hypothetical protein	0.5	0	0	2.72	0	0
BLFGPEAP_01093	CDS	1110	forward	hypothetical protein	8.5	7	10	11.73	23.95	35.74
BLFGPEAP_01094	CDS	633	forward	HD domain protein	4	4	1	9.68	24	6.27
BLFGPEAP_01095	CDS	174	forward	hypothetical protein	0	0	0	0	0	0
BLFGPEAP_01096	CDS	1317	forward	putative transposase	1	0	1	1.16	0	3.01
BLFGPEAP_01097	CDS	471	forward	ATP cone domain protein	1	0	4	3.25	0	33.69
BLFGPEAP_01098	CDS	696	forward	hypothetical protein	6	6	10	13.21	32.74	57
BLFGPEAP_01099	CDS	909	forward	Anaerobic ribonucleoside-triphosphate reductase	4	1	3	6.74	4.18	13.09
BLFGPEAP_01100	CDS	105	forward	hypothetical protein	0	0	1	0	0	37.78
BLFGPEAP_01101	CDS	786	forward	hypothetical protein	2	0	0	3.9	0	0
BLFGPEAP_01102	CDS	498	forward	hypothetical protein	0	1.5	0	0	11.44	0
BLFGPEAP_01103	CDS	636	forward	hypothetical protein	1	7.5	7.5	2.41	44.78	46.79
BLFGPEAP_01104	CDS	255	forward	hypothetical protein	2	2	1.5	12.02	29.79	23.34
BLFGPEAP_01105	CDS	165	forward	hypothetical protein	4	0	2	37.15	0	48.09
BLFGPEAP_01106	CDS	330	forward	hypothetical protein	1.5	1	1	6.97	11.51	12.02
BLFGPEAP_01107	CDS	213	forward	hypothetical protein	1.5	1	1.5	10.79	17.83	27.94
BLFGPEAP_01108	CDS	591	forward	hypothetical protein	5	6.5	4.5	12.96	41.77	30.21
BLFGPEAP_01109	CDS	183	forward	hypothetical protein	2	0.5	0	16.75	10.38	0
BLFGPEAP_01110	CDS	333	forward	hypothetical protein	4	1	0	18.41	11.4	0
BLFGPEAP_01111	CDS	150	forward	hypothetical protein	17	40.5	31	173.66	1025.35	819.93
BLFGPEAP_01112	CDS	777	forward	hypothetical protein	18	21.5	21	35.5	105.08	107.23
BLFGPEAP_01113	CDS	966	forward	hypothetical protein	9.5	9	8	15.07	35.38	32.86
BLFGPEAP_01114	CDS	519	forward	hypothetical protein	7.5	3	4	22.14	21.95	30.58
BLFGPEAP_01115	CDS	1059	forward	N-6 DNA Methylase	13	11	10	18.81	39.45	37.46
BLFGPEAP_01116	CDS	582	forward	hypothetical protein	3	3	2.5	7.9	19.58	17.04
BLFGPEAP_01117	CDS	1110	forward	Type III restriction enzyme, res subunit	10.5	2.5	7.5	14.49	8.55	26.81
BLFGPEAP_01118	CDS	1116	forward	hypothetical protein	3.5	1.5	4	4.81	5.1	14.22
BLFGPEAP_01119	CDS	1071	forward	hypothetical protein	11	8	12	15.74	28.37	44.45
BLFGPEAP_01120	CDS	1104	forward	3',5'-cyclic adenosine monophosphate phosphodiesterase CpdA	5	2	6	6.94	6.88	21.56
BLFGPEAP_01121	CDS	2112	forward	Chromosome partition protein Smc	6	2	5	4.35	3.6	9.39
BLFGPEAP_01122	CDS	153	reverse	hypothetical protein	2	0	3	20.03	0	77.79
BLFGPEAP_01123	CDS	639	forward	Ribonuclease H	3.5	0.5	2.5	8.39	2.97	15.52
BLFGPEAP_01124	CDS	402	forward	hypothetical protein	2.5	1.5	1.5	9.53	14.17	14.8
BLFGPEAP_01125	CDS	681	forward	hypothetical protein	10	0	4	22.5	0	23.3
BLFGPEAP_01126	CDS	177	reverse	hypothetical protein	6	7	7	51.94	150.19	156.9
BLFGPEAP_01127	CDS	378	forward	hypothetical protein	0	1	0	0	10.05	0
BLFGPEAP_01128	CDS	375	forward	hypothetical protein	5	4	5	20.43	40.51	52.9
BLFGPEAP_01129	CDS	924	forward	hypothetical protein	0	1	2.5	0	4.11	10.73
BLFGPEAP_01130	CDS	768	forward	hypothetical protein	0	1	0.5	0	4.94	2.58
BLFGPEAP_01131	CDS	876	forward	hypothetical protein	11	3	9	19.24	13.01	40.76
BLFGPEAP_01132	CDS	1455	forward	Integrase core domain protein	5	0	17	5.27	0	46.35
BLFGPEAP_01133	CDS	309	forward	Insertion sequence IS5376 putative ATP-binding protein	1	1	17	4.96	12.29	218.27
BLFGPEAP_01134	CDS	201	forward	Insertion sequence IS5376 putative ATP-binding protein	1	0	1	7.62	0	19.74
BLFGPEAP_01135	CDS	1437	forward	DNA primase	9	7	14	9.6	18.5	38.65
BLFGPEAP_01136	CDS	597	forward	hypothetical protein	8.5	4	5.5	21.82	25.44	36.55
BLFGPEAP_01137	CDS	804	forward	Type III restriction enzyme, res subunit	5.5	0	6	10.48	0	29.61
BLFGPEAP_01138	CDS	636	forward	hypothetical protein	6	5	1.5	14.46	29.86	9.36
BLFGPEAP_01139	CDS	681	forward	hypothetical protein	10	2	13	22.5	11.15	75.74
BLFGPEAP_01140	CDS	222	forward	hypothetical protein	2	2	3	13.8	34.21	53.61
BLFGPEAP_01141	CDS	726	forward	hypothetical protein	8	2	5	16.88	10.46	27.32
BLFGPEAP_01142	CDS	1293	forward	hypothetical protein	9	3	14.5	10.67	8.81	44.49
BLFGPEAP_01143	CDS	2037	forward	hypothetical protein	4	1	16	3.01	1.86	31.16
BLFGPEAP_01144	CDS	1083	forward	Homeodomain-like domain protein	10	1	8.5	14.15	3.51	31.14
BLFGPEAP_01145	CDS	924	forward	Curli production assembly/transport component CsgG	8.5	5.5	8.5	14.1	22.6	36.5
BLFGPEAP_01146	CDS	630	forward	hypothetical protein	5.5	4.5	0.5	13.38	27.13	3.15
BLFGPEAP_01147	CDS	489	forward	Transglycosylase SLT domain protein	4	3	6	12.53	23.3	48.68
BLFGPEAP_01148	CDS	804	forward	hypothetical protein	5.5	2	12	10.48	9.45	59.22
BLFGPEAP_01149	CDS	306	forward	hypothetical protein	0.5	1.5	1	2.5	18.62	12.97
BLFGPEAP_01150	CDS	219	forward	hypothetical protein	1.5	2.5	0	10.5	43.35	0
BLFGPEAP_01151	CDS	207	forward	hypothetical protein	5.5	2	1	40.71	36.69	19.17
BLFGPEAP_01152	CDS	687	reverse	hypothetical protein	3	5	13	6.69	27.64	75.07
BLFGPEAP_01153	CDS	459	reverse	RRXRR protein	27	21.5	24	90.14	177.88	207.45
BLFGPEAP_01154	CDS	1458	reverse	Sensor histidine kinase RcsC	44	29.5	35	46.24	76.84	95.24
BLFGPEAP_01155	CDS	747	forward	Thioredoxin-like domain protein	10	3	10	20.51	15.25	53.11
BLFGPEAP_01156	CDS	294	forward	hypothetical protein	7	12	9	36.48	155	121.45
BLFGPEAP_01157	CDS	474	forward	TraE protein	4	0	5.5	12.93	0	46.04
BLFGPEAP_01158	CDS	723	forward	TraK protein	7	1	8	14.84	5.25	43.9
BLFGPEAP_01159	CDS	1395	forward	Bacterial conjugation TrbI-like protein	6	7.5	12.5	6.59	20.42	35.55
BLFGPEAP_01160	CDS	543	forward	hypothetical protein	2	3	2.5	5.64	20.98	18.27
BLFGPEAP_01161	CDS	2580	forward	Protein TraC	22	11.5	17.5	13.07	16.93	26.91
BLFGPEAP_01162	CDS	525	forward	Signal peptidase, peptidase S26	2	3	2	5.84	21.7	15.11
BLFGPEAP_01163	CDS	642	forward	hypothetical protein	5	2	5	11.93	11.83	30.9
BLFGPEAP_01164	CDS	1062	forward	TraU protein	4.5	2	6	6.49	7.15	22.41
BLFGPEAP_01165	CDS	2040	forward	hypothetical protein	17.5	8	14	13.14	14.89	27.23
BLFGPEAP_01166	CDS	804	forward	hypothetical protein	5.5	3	9	10.48	14.17	44.41
BLFGPEAP_01167	CDS	252	forward	hypothetical protein	0.5	0.5	0	3.04	7.53	0
BLFGPEAP_01168	CDS	468	forward	hypothetical protein	6	0.5	0	19.64	4.06	0
BLFGPEAP_01169	CDS	510	forward	hypothetical protein	7.5	1	3.5	22.53	7.45	27.23
BLFGPEAP_01170	CDS	3165	forward	hypothetical protein	20	6	30.5	9.68	7.2	38.23
BLFGPEAP_01171	CDS	1650	forward	hypothetical protein	14	2	7	13	4.6	16.83
BLFGPEAP_01172	CDS	795	forward	Type-1V conjugative transfer system mating pair stabilisation	4.5	1	6.5	8.67	4.78	32.44
BLFGPEAP_01173	CDS	324	forward	hypothetical protein	3	1.5	3.5	14.19	17.58	42.86
BLFGPEAP_01174	CDS	366	forward	hypothetical protein	1	2	4	4.19	20.75	43.36
BLFGPEAP_01175	CDS	114	forward	hypothetical protein	0	1.5	0	0	49.97	0
BLFGPEAP_01176	CDS	288	reverse	Toxin RelE2	2	3	2.5	10.64	39.56	34.44
BLFGPEAP_01177	CDS	270	reverse	Antitoxin Phd_YefM, type II toxin-antitoxin system	2	2	2.5	11.35	28.13	36.74
BLFGPEAP_01178	CDS	216	forward	hypothetical protein	2	1	1	14.19	17.58	18.37
BLFGPEAP_01179	CDS	291	reverse	Antidote-toxin recognition MazE, bacterial antitoxin	4	4	5	21.06	52.2	68.17
BLFGPEAP_01180	CDS	117	reverse	hypothetical protein	0	0	0	0	0	0
BLFGPEAP_01181	CDS	237	reverse	HicA toxin of bacterial toxin-antitoxin,	0	0	1	0	0	16.74
BLFGPEAP_01182	CDS	237	reverse	hypothetical protein	6	2	5	38.79	32.05	83.7
BLFGPEAP_01183	CDS	654	forward	hypothetical protein	1	0	0	2.34	0	0
BLFGPEAP_01184	CDS	765	forward	hypothetical protein	1	1	4	2	4.96	20.74
BLFGPEAP_01185	CDS	588	reverse	hypothetical protein	1	2.5	4.5	2.61	16.15	30.36
BLFGPEAP_01186	CDS	213	reverse	hypothetical protein	5	0.5	3	35.97	8.91	55.88
BLFGPEAP_01187	CDS	261	reverse	hypothetical protein	4	0	4.5	23.48	0	68.4
BLFGPEAP_01188	CDS	3351	reverse	N-6 DNA Methylase	3	2	5	1.37	2.27	5.92
BLFGPEAP_01189	CDS	2910	reverse	RNA polymerase-associated protein RapA	8	8	7	4.21	10.44	9.54
BLFGPEAP_01190	CDS	1230	reverse	Deoxyguanosinetriphosphate triphosphohydrolase-like protein	2	2	2	2.49	6.17	6.45
BLFGPEAP_01191	CDS	564	reverse	hypothetical protein	0	1	0	0	6.73	0
BLFGPEAP_01192	CDS	1509	reverse	RNase_H superfamily protein	2	0	2	2.03	0	5.26
BLFGPEAP_01193	CDS	366	forward	hypothetical protein	2.5	0	1	10.47	0	10.84
BLFGPEAP_01194	CDS	582	forward	hypothetical protein	1.5	1	3	3.95	6.53	20.45
BLFGPEAP_01195	CDS	1059	forward	Conjugative relaxosome accessory transposon protein	3.5	7.5	7	5.06	26.9	26.22
BLFGPEAP_01196	CDS	783	forward	hypothetical protein	14.5	23.5	31	28.38	113.98	157.08
BLFGPEAP_01197	CDS	933	forward	hypothetical protein	8	4	13.5	13.14	16.28	57.41
BLFGPEAP_01198	CDS	2100	forward	hypothetical protein	15.5	11	23.5	11.31	19.89	44.4
BLFGPEAP_01199	CDS	381	forward	hypothetical protein	3.5	1	3.5	14.08	9.97	36.45
BLFGPEAP_01200	CDS	381	forward	hypothetical protein	4.5	2.5	3	18.1	24.92	31.24
BLFGPEAP_01201	CDS	372	reverse	hypothetical protein	16.5	17.5	19.5	67.97	178.65	207.97
BLFGPEAP_01202	CDS	627	reverse	hypothetical protein	19	12	20	46.43	72.68	126.55
BLFGPEAP_01203	CDS	870	reverse	Putative mycofactocin radical SAM maturase MftC	0	0	0	0	0	0
BLFGPEAP_01204	CDS	603	reverse	hypothetical protein	0	1	0	0	6.3	0
BLFGPEAP_01205	CDS	246	reverse	hypothetical protein	0	0	0	0	0	0
BLFGPEAP_01206	CDS	732	reverse	hypothetical protein	3	2	2	6.28	10.38	10.84
BLFGPEAP_01207	CDS	585	reverse	Tyrosine recombinase XerD	14.5	9	16	37.98	58.42	108.51
BLFGPEAP_01208	CDS	714	forward	hypothetical protein	0.5	2	5	1.07	10.64	27.78
BLFGPEAP_01209	CDS	306	forward	hypothetical protein	0	0	0	0	0	0
BLFGPEAP_01210	CDS	195	forward	hypothetical protein	0	0	0	0	0	0
BLFGPEAP_01211	CDS	570	forward	Staphylococcal nuclease homologue	0	0	0	0	0	0
BLFGPEAP_01212	CDS	348	forward	hypothetical protein	0	0	0	0	0	0
BLFGPEAP_01213	CDS	801	forward	Radical SAM superfamily protein	0	1	0	0	4.74	0
BLFGPEAP_01214	CDS	201	reverse	Insertion sequence IS5376 putative ATP-binding protein	2	0	0	15.25	0	0
BLFGPEAP_01215	CDS	309	reverse	Insertion sequence IS5376 putative ATP-binding protein	15	3	1	74.38	36.87	12.84
BLFGPEAP_01216	CDS	1455	reverse	Integrase core domain protein	25	0	7	26.33	0	19.09
BLFGPEAP_01217	CDS	570	forward	hypothetical protein	0	0	0	0	0	0
BLFGPEAP_01218	CDS	1158	forward	Radical SAM superfamily protein	0	1	0	0	3.28	0
BLFGPEAP_01219	CDS	279	forward	hypothetical protein	1	2	0	5.49	27.22	0
BLFGPEAP_01220	CDS	249	forward	hypothetical protein	11.5	8.5	3.5	70.77	129.64	55.77
BLFGPEAP_01221	CDS	402	forward	PIN domain protein	16.5	20.5	13.5	62.89	193.66	133.23
BLFGPEAP_01222	CDS	141	reverse	CRISPR-associated endoribonuclease Cas2	15	16	23	163.01	430.93	647.17
BLFGPEAP_01223	CDS	294	reverse	CRISPR-associated endonuclease Cas1	7	1	0	36.48	12.92	0
BLFGPEAP_01224	CDS	114	forward	hypothetical protein	1	0	3	13.44	0	104.41
BLFGPEAP_01225	CDS	165	forward	hypothetical protein	0	1	1	0	23.02	24.04
BLFGPEAP_01226	CDS	402	forward	IS3 family transposase ISCysp23	0	1	0	0	9.45	0
BLFGPEAP_01227	CDS	906	reverse	hypothetical protein	1.5	1	0	2.54	4.19	0
BLFGPEAP_01228	CDS	513	reverse	hypothetical protein	1.5	0	0	4.48	0	0
BLFGPEAP_01229	CDS	936	reverse	RAMP superfamily protein	1.5	4	3	2.46	16.23	12.72
BLFGPEAP_01230	CDS	3057	reverse	hypothetical protein	6	5	6	3.01	6.21	7.79
BLFGPEAP_01231	CDS	1110	reverse	hypothetical protein	3	1	1	4.14	3.42	3.57
BLFGPEAP_01232	CDS	771	reverse	hypothetical protein	18.5	43	42	36.77	211.8	216.12
BLFGPEAP_01233	CDS	498	reverse	hypothetical protein	25	15	32	76.92	114.39	254.93
BLFGPEAP_01234	CDS	309	reverse	hypothetical protein	6	6	6	29.75	73.74	77.04
BLFGPEAP_01235	CDS	408	forward	Transposase IS200 like protein	3	1.5	0	11.27	13.96	0
BLFGPEAP_01236	CDS	1317	forward	putative transposase	54	39.5	41	62.83	113.9	123.51
BLFGPEAP_01237	CDS	252	reverse	hypothetical protein	9	5	11	54.73	75.35	173.18
BLFGPEAP_01238	CDS	219	forward	hypothetical protein	4	4	3	27.99	69.36	54.35
BLFGPEAP_01239	CDS	282	reverse	hypothetical protein	14	12	25	76.07	161.6	351.72
BLFGPEAP_01240	CDS	453	forward	DNA helicase II	23	18	27	77.8	150.9	236.47
BLFGPEAP_01241	CDS	2109	forward	ATP-dependent DNA helicase Rep	37	19	38	26.88	34.21	71.49
BLFGPEAP_01242	CDS	219	forward	hypothetical protein	3	2	2.5	20.99	34.68	45.29
BLFGPEAP_01243	CDS	1245	forward	hypothetical protein	8	0	8.5	9.85	0	27.09
BLFGPEAP_01244	CDS	528	forward	hypothetical protein	5	1	2	14.51	7.19	15.03
BLFGPEAP_01245	CDS	399	reverse	Transposase IS200 like protein	0	0	0	0	0	0
BLFGPEAP_01246	CDS	1272	forward	IS200/IS605 family transposase ISSis2	46	70	39	55.41	208.99	121.64
BLFGPEAP_01247	CDS	192	forward	hypothetical protein	1	0	3.5	7.98	0	72.32
BLFGPEAP_01248	CDS	1566	forward	hypothetical protein	29	20.5	22	28.38	49.71	55.74
BLFGPEAP_01249	CDS	234	reverse	Competence protein ComM	15.5	16.5	10	101.5	267.78	169.55
BLFGPEAP_01250	CDS	726	reverse	Competence protein ComM	82	81.5	60	173.07	426.31	327.89
BLFGPEAP_01251	CDS	1443	reverse	RNA-splicing ligase RtcB	156.5	139.5	138.5	166.19	367.13	380.8
BLFGPEAP_01252	CDS	1473	forward	Anthranilate synthase component 1	44	48	47.5	45.77	123.75	127.94
BLFGPEAP_01253	CDS	495	forward	Aminodeoxychorismate synthase component 2	16	9	11	49.53	69.05	88.16
BLFGPEAP_01254	CDS	810	forward	hypothetical protein	19	14.5	28	35.94	67.98	137.15
BLFGPEAP_01255	CDS	1203	forward	Anthranilate phosphoribosyltransferase	65	37.5	61.5	82.79	118.38	202.82
BLFGPEAP_01256	CDS	603	forward	5' nucleotidase, deoxy (Pyrimidine), cytosolic type C protein (NT5C)	29	26	24	73.69	163.74	157.91
BLFGPEAP_01257	CDS	465	forward	6,7-dimethyl-8-ribityllumazine synthase	33	42.5	36.5	108.74	347.09	311.42
BLFGPEAP_01258	CDS	441	forward	Transcription antitermination protein NusB	18	20.5	25.5	62.54	176.53	229.41
BLFGPEAP_01259	CDS	285	forward	Leucine--tRNA ligase subunit alpha	20	10	15.5	107.53	133.25	215.77
BLFGPEAP_01260	CDS	1959	forward	Leucine--tRNA ligase	95	75	81.5	74.31	145.39	165.06
BLFGPEAP_01261	CDS	228	forward	hypothetical protein	88	82	97	591.42	1365.8	1687.89
BLFGPEAP_01262	CDS	255	reverse	hypothetical protein	17.5	10.5	17	105.16	156.37	264.49
BLFGPEAP_01263	CDS	324	reverse	hypothetical protein	4.5	7.5	3	21.28	87.91	36.74
BLFGPEAP_01264	CDS	396	forward	Dual specificity phosphatase, catalytic domain	9.5	7	10.5	36.76	67.13	105.2
BLFGPEAP_01265	CDS	711	forward	Glucose-1-phosphate thymidylyltransferase	14	8	11.5	30.17	42.73	64.17
BLFGPEAP_01266	CDS	390	forward	hypothetical protein	5.5	3	7.5	21.61	29.21	76.3
BLFGPEAP_01267	CDS	1281	forward	CRISPR-associated (Cas) DxTHG family protein	1	4	1.5	1.2	11.86	4.65
BLFGPEAP_01268	CDS	1716	forward	hypothetical protein	25.5	9	16.5	22.77	19.92	38.15
BLFGPEAP_01269	CDS	987	forward	CRISPR-associated endonuclease Cas1	10.5	10	9.5	16.3	38.48	38.19
BLFGPEAP_01270	CDS	288	forward	CRISPR-associated endonuclease Cas2 2	3	2.5	2	15.96	32.97	27.55
BLFGPEAP_01271	CDS	291	forward	CRISPR-associated endoribonuclease Cas2	6.5	2.5	9	34.23	32.63	122.7
BLFGPEAP_01272	CDS	219	forward	hypothetical protein	1.5	1	3	10.5	17.34	54.35
BLFGPEAP_01273	CDS	288	reverse	hypothetical protein	2.5	7.5	2	13.3	98.9	27.55
BLFGPEAP_01274	CDS	213	reverse	hypothetical protein	6.5	5.5	2	46.76	98.06	37.25
BLFGPEAP_01275	CDS	240	reverse	HicA toxin of bacterial toxin-antitoxin,	41.5	40	34.5	264.96	632.93	570.32
BLFGPEAP_01276	CDS	315	reverse	hypothetical protein	37.5	31	23.5	182.42	373.73	295.98
BLFGPEAP_01277	CDS	333	reverse	Toxin RelE2	20.5	19.5	18	94.33	222.38	214.46
BLFGPEAP_01278	CDS	270	reverse	Antitoxin Phd_YefM, type II toxin-antitoxin system	25.5	18.5	18	144.72	260.21	264.49
BLFGPEAP_01279	CDS	105	forward	hypothetical protein	0	0	1	0	0	37.78
BLFGPEAP_01280	CDS	219	forward	hypothetical protein	1	4	2	7	69.36	36.23
BLFGPEAP_01281	CDS	2331	forward	CRISPR-associated protein Cas10/Csm1	1	2	2.5	0.66	3.26	4.26
BLFGPEAP_01282	CDS	471	forward	hypothetical protein	0	0	0.5	0	0	4.21
BLFGPEAP_01283	CDS	846	forward	CRISPR type III-associated RAMP protein Csm3	0	0	0	0	0	0
BLFGPEAP_01284	CDS	924	forward	hypothetical protein	2	0	2	3.32	0	8.59
BLFGPEAP_01285	CDS	882	forward	hypothetical protein	1	1	0	1.74	4.31	0
BLFGPEAP_01286	CDS	1263	forward	putative protein	10	5	5	12.13	15.03	15.71
BLFGPEAP_01287	CDS	1251	forward	putative protein	67	32	37	82.07	97.14	117.34
BLFGPEAP_01288	CDS	954	reverse	hypothetical protein	31	21	35	49.79	83.6	145.56
BLFGPEAP_01289	CDS	1206	forward	Transposase	31	17	35	39.39	53.53	115.14
BLFGPEAP_01290	CDS	393	reverse	Inosine-5'-monophosphate dehydrogenase	11	6	5	42.89	57.98	50.48
BLFGPEAP_01291	CDS	816	reverse	Phosphate-binding protein PstS 1	14	13	15	26.29	60.5	72.93
BLFGPEAP_01292	CDS	1026	reverse	Putative, 10TM heavy-metal exporter	38	19	32.5	56.75	70.33	125.67
BLFGPEAP_01293	CDS	291	reverse	Electron transport complex subunit RsxB	11	10.5	13.5	57.92	137.03	184.06
BLFGPEAP_01294	CDS	429	reverse	Pyridoxal phosphate homeostasis protein	5	14.5	5	17.86	128.36	46.24
BLFGPEAP_01295	CDS	453	forward	B12 binding domain protein	12.5	10	17	42.28	83.83	148.89
BLFGPEAP_01296	CDS	771	forward	Anaerobic magnesium-protoporphyrin IX monomethyl ester cyclase	31.5	10	23.5	62.6	49.26	120.93
BLFGPEAP_01297	CDS	1407	forward	Tetratricopeptide repeat protein	37	20	17.5	40.3	53.98	49.35
BLFGPEAP_01298	CDS	1206	forward	Transposase	57	22	67	72.42	69.28	220.41
BLFGPEAP_01300	CDS	1704	forward	4-hydroxy-3-methylbut-2-enyl diphosphate reductase	47	21.5	38.5	42.26	47.92	89.64
BLFGPEAP_01301	CDS	261	forward	hypothetical protein	8	7	5	46.97	101.85	76
BLFGPEAP_01302	CDS	828	forward	Glycosyl transferase family 2	26.5	11.5	18.5	49.04	52.74	88.64
BLFGPEAP_01303	CDS	1194	forward	Ferrous-iron efflux pump FieF	46.5	26	43	59.68	82.69	142.88
BLFGPEAP_01304	CDS	1206	reverse	Transposase	55	28	48	69.88	88.17	157.91
BLFGPEAP_01305	CDS	618	forward	Staphylococcal nuclease homologue	14	10.5	18.5	34.71	64.52	118.77
BLFGPEAP_01306	CDS	138	forward	NUDIX domain protein	18.5	8	12.5	205.42	220.15	359.37
BLFGPEAP_01307	CDS	150	forward	hypothetical protein	5.5	4.5	5	56.18	113.93	132.25
BLFGPEAP_01308	CDS	405	forward	GTPase Der	12.5	3	7	47.29	28.13	68.57
BLFGPEAP_01309	CDS	246	forward	GTPase Der	13	4	9.5	80.98	61.75	153.21
BLFGPEAP_01310	CDS	177	forward	GTPase Der	5.5	1	5.5	47.61	21.46	123.28
BLFGPEAP_01311	CDS	525	forward	GTPase Der	13.5	7	12.5	39.4	50.63	94.46
BLFGPEAP_01312	CDS	960	forward	Periplasmic binding protein	26.5	12	26.5	42.3	47.47	109.52
BLFGPEAP_01313	CDS	1086	forward	3',5'-cyclic adenosine monophosphate phosphodiesterase CpdA	14.5	18.5	20	20.46	64.69	73.06
BLFGPEAP_01314	CDS	1503	forward	AAA domain protein	81.5	24.5	62	83.09	61.9	163.66
BLFGPEAP_01315	CDS	783	forward	hypothetical protein	35	8	22	68.49	38.8	111.47
BLFGPEAP_01316	CDS	1794	forward	ATP-dependent zinc metalloprotease FtsH	263	230	247	224.64	486.87	546.24
BLFGPEAP_01317	CDS	834	forward	Dihydropteroate synthase	107	84.5	76.5	196.59	384.77	363.92
BLFGPEAP_01318	CDS	1359	forward	Phosphoglucosamine mutase	77.5	53.5	68.5	87.38	149.5	199.98
BLFGPEAP_01319	CDS	786	forward	Type III pantothenate kinase	25	16	28.5	48.74	77.3	143.86
BLFGPEAP_01320	CDS	1110	forward	Alanine racemase 1	36.5	24	36	50.39	82.11	128.67
BLFGPEAP_01321	CDS	117	reverse	hypothetical protein	9.5	3	4.5	124.42	97.37	152.59
BLFGPEAP_01322	CDS	405	reverse	hypothetical protein	24.5	11	22	92.7	103.14	215.51
BLFGPEAP_01323	CDS	1506	reverse	CCA-adding enzyme	41	45	33	41.72	113.47	86.94
BLFGPEAP_01324	CDS	1098	forward	Cyclic di-GMP phosphodiesterase response regulator RpfG	150.5	164.5	131.5	210.03	568.95	475.15
BLFGPEAP_01325	CDS	720	forward	hypothetical protein	48.5	45.5	41.5	103.22	239.99	228.68
BLFGPEAP_01326	CDS	1116	reverse	dTDP-3-amino-3,6-dideoxy-alpha-D-galactopyranose transaminase	40.5	34	42.5	55.61	115.7	151.09
BLFGPEAP_01327	CDS	2121	reverse	GTP pyrophosphokinase	1222.5	1277	1177	883.19	2286.44	2201.63
BLFGPEAP_01328	CDS	1695	reverse	Proline--tRNA ligase	51	31	35.5	46.1	69.45	83.09
BLFGPEAP_01329	CDS	654	forward	Outer-membrane lipoprotein carrier protein	14	9	19	32.8	52.26	115.26
BLFGPEAP_01330	CDS	960	forward	Transposase	32.33	19	40	51.61	75.16	165.31
BLFGPEAP_01331	CDS	159	forward	hypothetical protein	0.33	0	1	3.21	0	24.95
BLFGPEAP_01332	CDS	165	forward	hypothetical protein	0.33	0	1	3.1	0	24.04
BLFGPEAP_01333	CDS	306	forward	hypothetical protein	44.5	61	54	222.84	757.04	700.13
BLFGPEAP_01334	CDS	171	forward	hypothetical protein	19.5	34	28	174.74	755.08	649.64
BLFGPEAP_01335	CDS	1050	forward	D-inositol-3-phosphate glycosyltransferase	25	14	28.5	36.48	50.63	107.69
BLFGPEAP_01336	CDS	2142	forward	hypothetical protein	48	33	63.5	34.34	58.51	117.61
BLFGPEAP_01337	CDS	1182	forward	Major Facilitator Superfamily protein	26	14	30	33.71	44.98	100.7
BLFGPEAP_01338	CDS	1188	reverse	Cyclopropane-fatty-acyl-phospholipid synthase	67	26	46	86.42	83.11	153.62
BLFGPEAP_01339	CDS	2424	reverse	hypothetical protein	40	44	62	25.29	68.93	101.48
BLFGPEAP_01340	CDS	99	reverse	hypothetical protein	2	5	4	30.96	191.8	160.3
BLFGPEAP_01341	CDS	1284	forward	Enolase	54	56	63.5	64.44	165.63	196.21
BLFGPEAP_01342	CDS	855	forward	Bacterial extracellular solute-binding protein	41	26	39.5	73.48	115.48	183.29
BLFGPEAP_01343	CDS	186	forward	Bifunctional purine biosynthesis protein PurH	7	4.5	6	57.67	91.88	127.98
BLFGPEAP_01344	CDS	501	forward	Bifunctional purine biosynthesis protein PurH	23	10.5	16.5	70.35	79.59	130.66
BLFGPEAP_01345	CDS	300	forward	Phosphoribosylamine--glycine ligase	24	16.5	16	122.58	208.87	211.6
BLFGPEAP_01346	CDS	207	forward	Phosphoribosylamine--glycine ligase	9.5	8	7.5	70.32	146.77	143.75
BLFGPEAP_01347	CDS	147	forward	Phosphoribosylamine--glycine ligase	15.5	13.5	11	161.57	348.76	296.88
BLFGPEAP_01348	CDS	348	forward	Phosphoribosylamine--glycine ligase	19	14	19	83.66	152.78	216.61
BLFGPEAP_01349	CDS	372	forward	Phosphoribosylamine--glycine ligase	44.5	34.5	43.5	183.3	352.2	463.93
BLFGPEAP_01350	CDS	255	forward	N5-carboxyaminoimidazole ribonucleotide mutase	10.5	7.5	5	63.1	111.69	77.79
BLFGPEAP_01351	CDS	684	forward	7-carboxy-7-deazaguanine synthase	21.5	8.5	24.5	48.16	47.19	142.11
BLFGPEAP_01352	CDS	723	forward	Anaerobic ribonucleoside-triphosphate reductase	28.5	24.5	42	60.4	128.69	230.47
BLFGPEAP_01353	CDS	1179	forward	Anaerobic ribonucleoside-triphosphate reductase	64.5	47	66	83.83	151.39	222.09
BLFGPEAP_01354	CDS	2085	reverse	Anaerobic ribonucleoside-triphosphate reductase	76.5	70	78	56.22	127.5	148.42
BLFGPEAP_01355	CDS	405	forward	hypothetical protein	11.5	5	7	43.51	46.88	68.57
BLFGPEAP_01356	CDS	558	forward	hypothetical protein	17	14	10	46.68	95.28	71.1
BLFGPEAP_01357	CDS	264	forward	hypothetical protein	8	7	5.5	46.43	100.69	82.65
BLFGPEAP_01358	CDS	2730	forward	Phosphoribosylformylglycinamidine synthase subunit PurL	392	369.5	409	220.02	514	594.39
BLFGPEAP_01359	CDS	771	forward	FAD binding domain protein	33.5	41.5	30	66.58	204.41	154.37
BLFGPEAP_01360	CDS	339	forward	hypothetical protein	8	8.5	8	36.16	95.22	93.63
BLFGPEAP_01361	CDS	237	forward	hypothetical protein	11	6.5	9	71.12	104.15	150.66
BLFGPEAP_01362	CDS	132	forward	hypothetical protein	5	2	11.5	58.04	57.54	345.65
BLFGPEAP_01363	CDS	714	forward	hypothetical protein	32.5	37	25.5	69.75	196.79	141.69
BLFGPEAP_01364	CDS	453	reverse	Universal stress protein A	136.5	168	120.5	461.72	1408.38	1055.35
BLFGPEAP_01365	CDS	2454	forward	Phosphoenolpyruvate synthase	322.5	273	248	201.37	422.47	400.95
BLFGPEAP_01366	CDS	714	reverse	Sensor kinase CckA	34	26	37	72.97	138.29	205.59
BLFGPEAP_01367	CDS	2085	reverse	PAS fold protein	57	22.5	59.5	41.89	40.98	113.22
BLFGPEAP_01368	CDS	270	reverse	hypothetical protein	20.5	10.5	13.5	116.34	147.68	198.37
BLFGPEAP_01369	CDS	1290	reverse	Helix-hairpin-helix motif protein	34.5	12.5	21	40.98	36.8	64.59
BLFGPEAP_01370	CDS	198	reverse	NTPase	11	3.5	6.5	85.13	67.13	130.24
BLFGPEAP_01371	CDS	825	reverse	hypothetical protein	13.5	11.5	16	25.07	52.94	76.94
BLFGPEAP_01372	CDS	219	reverse	Putative thiazole biosynthetic enzyme	7	8.5	7.5	48.98	147.4	135.87
BLFGPEAP_01373	CDS	174	reverse	hypothetical protein	6.5	8.5	9.5	57.24	185.52	216.61
BLFGPEAP_01374	CDS	1074	reverse	PAP2 superfamily protein	51	36.5	47.5	72.76	129.06	175.47
BLFGPEAP_01375	CDS	1071	forward	hypothetical protein	25	29	28	35.77	102.83	103.72
BLFGPEAP_01376	CDS	489	forward	Ribosome-associated ATPase	18.5	14	15.5	57.97	108.72	125.76
BLFGPEAP_01377	CDS	246	forward	hypothetical protein	17	13.5	24.5	105.89	208.41	395.13
BLFGPEAP_01378	CDS	363	forward	putative multidrug ABC transporter ATP-binding protein YbhF	13.5	4.5	13.5	56.99	47.08	147.55
BLFGPEAP_01379	CDS	357	forward	Ribosome-associated ATPase	16	8.5	8.5	68.67	90.42	94.46
BLFGPEAP_01380	CDS	336	forward	hypothetical protein	4.5	4	6	20.52	45.21	70.85
BLFGPEAP_01381	CDS	354	forward	Ribosome-associated ATPase	4.5	4.5	9	19.48	48.27	100.87
BLFGPEAP_01382	CDS	756	forward	Ribosome-associated ATPase	9.5	8	13	19.26	40.19	68.22
BLFGPEAP_01383	CDS	912	forward	Inner membrane transport permease YhhJ	28	13	29	47.04	54.13	126.16
BLFGPEAP_01384	CDS	441	reverse	Swarming motility protein SwrC	10.5	7.5	9.5	36.48	64.59	85.47
BLFGPEAP_01385	CDS	318	reverse	AcrB/AcrD/AcrF family protein	9	6	7.5	43.37	71.65	93.57
BLFGPEAP_01386	CDS	132	reverse	hypothetical protein	0.5	2.5	3	5.8	71.92	90.17
BLFGPEAP_01387	CDS	2067	reverse	Multidrug resistance protein MdtB	44	39.5	52	32.62	72.57	99.81
BLFGPEAP_01388	CDS	726	reverse	Toluene efflux pump periplasmic linker protein TtgG	13.5	12.5	12.5	28.49	65.39	68.31
BLFGPEAP_01389	CDS	447	reverse	hypothetical protein	7	0.5	8.5	24	4.25	75.44
BLFGPEAP_01390	CDS	1329	reverse	Outer membrane efflux protein	24	13.5	19	27.67	38.58	56.72
BLFGPEAP_01391	CDS	636	reverse	Fatty acid metabolism regulator protein	7.5	9	4	18.07	53.74	24.95
BLFGPEAP_01392	CDS	861	reverse	Universal stress protein family protein	428	431	328	761.71	1901.01	1511.4
BLFGPEAP_01393	CDS	1062	forward	Putative mycofactocin radical SAM maturase MftC	81	79.5	72	116.87	284.28	268.98
BLFGPEAP_01394	CDS	447	forward	AsnC-type helix-turn-helix domain protein	21.5	23	25	73.7	195.4	221.89
BLFGPEAP_01395	CDS	432	reverse	hypothetical protein	9.5	13.5	14	33.7	118.68	128.57
BLFGPEAP_01396	CDS	1581	reverse	ATP-dependent RNA helicase RhlB	30.5	12.5	19.5	29.56	30.03	48.93
BLFGPEAP_01397	CDS	2412	reverse	DNA polymerase II	126	57.5	121	80.05	90.53	199.03
BLFGPEAP_01398	CDS	726	reverse	Sensor kinase CckA	63	24	66.5	132.97	125.54	363.41
BLFGPEAP_01399	CDS	1290	reverse	Sensor kinase CckA	49.5	35	52	58.8	103.04	159.93
BLFGPEAP_01400	CDS	96	reverse	hypothetical protein	0	0	0	0	0	0
BLFGPEAP_01401	CDS	321	forward	Alanine-zipper, major outer membrane lipoprotein	185	135.5	162	883.11	1603.04	2002.25
BLFGPEAP_01402	CDS	234	reverse	hypothetical protein	53	42.5	41	347.06	689.74	695.15
BLFGPEAP_01403	CDS	480	reverse	hypothetical protein	139.5	143	153	445.33	1131.37	1264.61
BLFGPEAP_01404	CDS	756	reverse	Isoprenyl transferase	31	20.5	20.5	62.83	102.98	107.58
BLFGPEAP_01405	CDS	447	reverse	1-acyl-sn-glycerol-3-phosphate acyltransferase	13.5	17.5	13.5	46.28	148.68	119.82
BLFGPEAP_01406	CDS	330	reverse	hypothetical protein	7	5.5	9	32.5	63.29	108.2
BLFGPEAP_01407	CDS	399	reverse	hypothetical protein	34	24.5	28	130.57	233.19	278.42
BLFGPEAP_01408	CDS	531	reverse	Bifunctional protein PyrR	19	14.5	23	54.83	103.7	171.85
BLFGPEAP_01409	CDS	1068	reverse	Phosphate acetyltransferase	82	38.5	91.5	117.65	136.9	339.91
BLFGPEAP_01410	CDS	2094	reverse	Protein lysine acetyltransferase Pat	115.5	98	90	84.52	177.73	170.52
BLFGPEAP_01411	CDS	1785	reverse	Voltage-gated ClC-type chloride channel ClcB	61.5	37	53.5	52.79	78.72	118.91
BLFGPEAP_01412	CDS	867	reverse	Formyltetrahydrofolate deformylase	45	35	31	79.53	153.31	141.86
BLFGPEAP_01413	CDS	711	forward	Protein TolQ	22	16	14	47.41	85.46	78.12
BLFGPEAP_01414	CDS	228	forward	Biopolymer transport protein ExbD	21	10.5	10	141.13	174.89	174.01
BLFGPEAP_01415	CDS	207	forward	Biopolymer transport protein ExbD/TolR	6	10.5	7	44.41	192.63	134.16
BLFGPEAP_01416	CDS	684	forward	hypothetical protein	28	15.5	22	62.73	86.06	127.61
BLFGPEAP_01417	CDS	1260	forward	Protein TolB	24	17.5	27	29.19	52.74	85.02
BLFGPEAP_01418	CDS	579	forward	OmpA family protein	35.5	40	41	93.95	262.36	280.94
BLFGPEAP_01419	CDS	759	forward	Cell division coordinator CpoB	21.5	16	21	43.41	80.05	109.77
BLFGPEAP_01421	CDS	462	forward	Translation initiation factor IF-3	31	32.5	31	102.82	267.15	266.21
BLFGPEAP_01422	CDS	201	forward	50S ribosomal protein L35	26.5	20.5	17	202.02	387.32	335.55
BLFGPEAP_01423	CDS	360	forward	50S ribosomal protein L20	37.5	28.5	32	159.62	300.64	352.66
BLFGPEAP_01424	CDS	111	forward	hypothetical protein	15	13.5	13	207.07	461.87	464.65
BLFGPEAP_01425	CDS	204	forward	Phenylalanine--tRNA ligase alpha subunit	59	74.5	63	443.17	1386.87	1225.23
BLFGPEAP_01426	CDS	555	forward	Phenylalanine--tRNA ligase alpha subunit	683.5	644.5	615.5	1887.09	4410.01	4399.9
BLFGPEAP_01427	CDS	1242	forward	Phenylalanine--tRNA ligase beta subunit	105.5	119	98.5	130.16	363.86	314.65
BLFGPEAP_01428	CDS	1227	forward	Phenylalanine--tRNA ligase beta subunit	105	89	71	131.13	275.46	229.57
BLFGPEAP_01429	CDS	267	forward	DNA-binding protein HU	97.5	80	80.5	559.55	1137.86	1196.17
BLFGPEAP_01430	CDS	687	reverse	Endonuclease V	55.5	56	49.5	123.79	309.56	285.86
BLFGPEAP_01431	CDS	822	forward	Transcriptional regulatory protein BtsR	23	23	24.5	42.87	106.26	118.25
BLFGPEAP_01432	CDS	1758	reverse	hypothetical protein	74.5	36	59.5	64.94	77.77	134.28
BLFGPEAP_01433	CDS	420	reverse	putative ferredoxin-like protein YdhY	22.5	11	27	82.09	99.46	255.05
BLFGPEAP_01434	CDS	552	reverse	dTDP-4-dehydrorhamnose reductase	13.5	10	17	37.47	68.8	122.19
BLFGPEAP_01435	CDS	351	reverse	dTDP-4-dehydrorhamnose reductase	11.5	6	8	50.2	64.92	90.43
BLFGPEAP_01436	CDS	1077	reverse	Glucose-1-phosphate adenylyltransferase	58.5	29.5	51	83.23	104.02	187.87
BLFGPEAP_01437	CDS	234	reverse	dTDP-4-dehydrorhamnose 3,5-epimerase	13.5	6	11.5	88.4	97.37	194.98
BLFGPEAP_01438	CDS	390	reverse	dTDP-4-dehydrorhamnose 3,5-epimerase	9.5	3.5	15	37.33	34.08	152.59
BLFGPEAP_01439	CDS	1101	reverse	dTDP-glucose 4,6-dehydratase	60.5	28	46.5	84.2	96.58	167.56
BLFGPEAP_01440	CDS	1431	reverse	hypothetical protein	14	5.5	7.5	14.99	14.6	20.79
BLFGPEAP_01441	CDS	2052	reverse	D-inositol-3-phosphate glycosyltransferase	106.5	87.5	118.5	79.53	161.93	229.11
BLFGPEAP_01442	CDS	1329	reverse	D-inositol-3-phosphate glycosyltransferase	31.5	24.5	21.5	36.32	70.01	64.18
BLFGPEAP_01443	CDS	351	reverse	hypothetical protein	21	8.5	11	91.68	91.96	124.34
BLFGPEAP_01444	CDS	594	reverse	Methyltransferase domain protein	24	13	27.5	61.91	83.11	183.68
BLFGPEAP_01445	CDS	480	reverse	hypothetical protein	35.5	5.5	18	113.33	43.51	148.78
BLFGPEAP_01446	CDS	309	reverse	hypothetical protein	22	5.5	26.5	109.1	67.59	340.25
BLFGPEAP_01447	CDS	765	reverse	Teichoic acids export ATP-binding protein TagH	41	23	31.5	82.12	114.18	163.36
BLFGPEAP_01448	CDS	786	reverse	Teichoic acid translocation permease protein TagG	18.5	9	15.5	36.07	43.48	78.24
BLFGPEAP_01449	CDS	750	reverse	dTDP-glucose 4,6-dehydratase	37.5	21	22.5	76.62	106.33	119.02
BLFGPEAP_01450	CDS	348	reverse	dTDP-glucose 4,6-dehydratase	18.5	8	10.5	81.46	87.3	119.71
BLFGPEAP_01451	CDS	1755	forward	ATP-dependent Clp protease ATP-binding subunit ClpX	119.5	91.5	75.5	104.34	197.99	170.68
BLFGPEAP_01452	CDS	222	forward	hypothetical protein	18	8	11	124.24	136.85	196.58
BLFGPEAP_01453	CDS	1872	forward	Peptidyl-prolyl cis-trans isomerase D	55.5	29.5	68	45.43	59.84	144.12
BLFGPEAP_01454	CDS	396	forward	Hypoxic response protein 1	12.5	8.5	18.5	48.37	81.51	185.35
BLFGPEAP_01455	CDS	630	forward	hypothetical protein	37.5	9	17.5	91.21	54.25	110.21
BLFGPEAP_01456	CDS	939	forward	Sulfate permease CysP	47	26.5	20.5	76.7	107.17	86.62
BLFGPEAP_01457	CDS	468	reverse	Class III cytochrome C family protein	267.5	290	244	875.84	2353.22	2068.48
BLFGPEAP_01458	CDS	1359	reverse	4Fe-4S dicluster domain protein	511	586.5	496	576.17	1638.92	1448.01
BLFGPEAP_01459	CDS	654	reverse	hypothetical protein	155	187	177.5	363.16	1085.86	1076.78
BLFGPEAP_01460	CDS	1356	reverse	WD40-like Beta Propeller Repeat protein	370.5	431.5	398	418.67	1208.46	1164.48
BLFGPEAP_01461	CDS	4974	reverse	hypothetical protein	157	116	139.5	48.37	88.56	111.27
BLFGPEAP_01462	CDS	1005	reverse	Beta-barrel assembly-enhancing protease	27	16	16.5	41.17	60.46	65.14
BLFGPEAP_01463	CDS	1122	reverse	hypothetical protein	37	50.5	42	50.53	170.93	148.51
BLFGPEAP_01464	CDS	1200	reverse	8-amino-7-oxononanoate synthase	211	160	158.5	269.43	506.35	524.03
BLFGPEAP_01465	CDS	966	reverse	N-acetyl-alpha-D-glucosaminyl-diphospho-ditrans,octacis-undecaprenol 4-epimerase	41	23.5	37.5	65.04	92.38	154.01
BLFGPEAP_01466	CDS	1266	forward	3-deoxy-D-manno-octulosonic acid transferase	38.5	28.5	33.5	46.6	85.49	104.98
BLFGPEAP_01467	CDS	768	forward	Prolyl oligopeptidase family protein	24	14	23	47.88	69.23	118.82
BLFGPEAP_01468	CDS	873	forward	Tetraacyldisaccharide 4'-kinase	19.5	15.5	13	34.23	67.43	59.08
BLFGPEAP_01469	CDS	198	forward	hypothetical protein	3	1.5	2.5	23.22	28.77	50.09
BLFGPEAP_01470	CDS	606	forward	ADP-heptose--LPS heptosyltransferase 2	11	7.5	4	27.81	47	26.19
BLFGPEAP_01471	CDS	267	forward	Glycosyltransferase family 9 (heptosyltransferase)	6.5	3	2.5	37.3	42.67	37.15
BLFGPEAP_01472	CDS	438	forward	Cob(I)yrinic acid a,c-diamide adenosyltransferase	21	5.5	19.5	73.47	47.69	176.63
BLFGPEAP_01473	CDS	825	forward	Purine nucleoside phosphorylase 1	32	17.5	28.5	59.44	80.56	137.06
BLFGPEAP_01474	CDS	168	forward	hypothetical protein	6	3.5	7.5	54.73	79.12	177.12
BLFGPEAP_01475	CDS	1125	forward	5-methylthioadenosine/S-adenosylhomocysteine deaminase	41.5	41.5	30	56.53	140.09	105.8
BLFGPEAP_01476	CDS	921	forward	Bifunctional ligase/repressor BirA	29	31	36	48.25	127.82	155.08
BLFGPEAP_01477	CDS	1785	forward	Vitamin B12 transporter BtuB	57	30	44	48.93	63.83	97.8
BLFGPEAP_01478	CDS	1971	forward	3-isopropylmalate dehydratase large subunit	154	109.5	140.5	119.72	210.98	282.81
BLFGPEAP_01479	CDS	372	forward	Hypoxic response protein 1	19	9.5	36	78.26	96.98	383.94
BLFGPEAP_01480	CDS	1272	forward	Succinate--CoA ligase [ADP-forming] subunit beta	73.5	53	64	88.54	158.23	199.62
BLFGPEAP_01481	CDS	1863	forward	hypothetical protein	71.5	40	60	58.81	81.54	127.78
BLFGPEAP_01482	CDS	432	forward	hypothetical protein	21	3.5	9.5	74.49	30.77	87.25
BLFGPEAP_01483	CDS	1191	forward	3-isopropylmalate dehydrogenase	40	22	29	51.46	70.15	96.6
BLFGPEAP_01484	CDS	933	forward	Malate dehydrogenase	23	12.5	20	37.77	50.88	85.05
BLFGPEAP_01485	CDS	840	forward	L( )-tartrate dehydratase subunit alpha	34	15	30	62.02	67.81	141.69
BLFGPEAP_01486	CDS	555	forward	Fumarate hydratase class I, anaerobic	18.5	8.5	15	51.08	58.16	107.23
BLFGPEAP_01487	CDS	420	forward	4Fe-4S dicluster domain protein	19	8.5	14	69.32	76.86	132.25
BLFGPEAP_01488	CDS	804	forward	8-methylmenaquinol:fumarate reductase membrane anchor subunit	26	11.5	24	49.55	54.32	118.43
BLFGPEAP_01489	CDS	1998	forward	Electron transport complex subunit RsxB	183.5	155.5	194.5	140.73	295.56	386.22
BLFGPEAP_01490	CDS	261	forward	NAD(P)H-quinone oxidoreductase subunit I, chloroplastic	10	9.5	10	58.71	138.23	152.01
BLFGPEAP_01491	CDS	1149	forward	2-oxoglutarate oxidoreductase subunit KorA	45	45.5	46	60.01	150.38	158.83
BLFGPEAP_01492	CDS	1473	forward	hypothetical protein	4	2.5	1.5	4.16	6.45	4.04
BLFGPEAP_01493	CDS	225	forward	hypothetical protein	5	10	9	34.05	168.78	158.7
BLFGPEAP_01494	CDS	624	forward	NAD(P)H-quinone oxidoreductase subunit I, chloroplastic	25	29.5	35	61.39	179.53	222.53
BLFGPEAP_01495	CDS	1662	forward	FAD binding domain protein	62.5	43.5	54	57.62	99.4	128.91
BLFGPEAP_01496	CDS	141	forward	hypothetical protein	5.5	1	7	59.77	26.93	196.96
BLFGPEAP_01497	CDS	225	forward	hypothetical protein	22	15.5	21	149.83	261.61	370.29
BLFGPEAP_01498	CDS	696	forward	Succinate--CoA ligase [ADP-forming] subunit beta	40	24	33.5	88.06	130.95	190.96
BLFGPEAP_01499	CDS	879	forward	Succinate--CoA ligase [ADP-forming] subunit alpha	46	31.5	47	80.19	136.09	212.14
BLFGPEAP_01500	CDS	567	reverse	PAP2 superfamily protein	19.5	21	21.5	52.7	140.65	150.44
BLFGPEAP_01501	CDS	333	reverse	hypothetical protein	5.5	4.5	11	25.31	51.32	131.06
BLFGPEAP_01502	CDS	180	reverse	hypothetical protein	5	7	10	42.56	147.68	220.41
BLFGPEAP_01503	CDS	387	reverse	hypothetical protein	11.5	4.5	10	45.53	44.16	102.52
BLFGPEAP_01504	CDS	951	reverse	D-alanine--D-alanine ligase B	55	33	49.5	88.62	131.78	206.51
BLFGPEAP_01505	CDS	579	reverse	HD domain protein	32.5	16.5	20.5	86.01	108.22	140.47
BLFGPEAP_01506	CDS	438	reverse	hypothetical protein	17	35	28	59.47	303.46	253.62
BLFGPEAP_01507	CDS	576	forward	hypothetical protein	0	0	0	0	0	0
BLFGPEAP_01508	CDS	777	forward	hypothetical protein	2	1	1	3.94	4.89	5.11
BLFGPEAP_01509	CDS	609	forward	hypothetical protein	0	0	0	0	0	0
BLFGPEAP_01510	CDS	189	forward	hypothetical protein	6	1.5	3	48.64	30.14	62.97
BLFGPEAP_01511	CDS	114	forward	hypothetical protein	2.5	0.5	3	33.6	16.66	104.41
BLFGPEAP_01512	CDS	120	reverse	hypothetical protein	7.5	5	5	95.77	158.23	165.31
BLFGPEAP_01513	CDS	1725	forward	YcaO cyclodehydratase, ATP-ad Mg2 -binding	55	42.5	50.5	48.86	93.56	116.15
BLFGPEAP_01514	CDS	690	reverse	hypothetical protein	11	2.5	15.5	24.43	13.76	89.12
BLFGPEAP_01516	CDS	735	reverse	Orotidine 5'-phosphate decarboxylase	133.5	118	114	278.32	609.68	615.35
BLFGPEAP_01517	CDS	429	reverse	hypothetical protein	85	63.5	63	303.6	562.12	582.63
BLFGPEAP_01518	CDS	96	reverse	hypothetical protein	30.5	18	19.5	486.83	712.05	805.88
BLFGPEAP_01519	CDS	507	reverse	FKBP-type peptidyl-prolyl cis-trans isomerase SlyD	178	181.5	124.5	537.97	1359.5	974.25
BLFGPEAP_01520	CDS	2613	forward	Peptidase M16 inactive domain protein	93.5	48.5	81.5	54.83	70.49	123.74
BLFGPEAP_01521	CDS	489	forward	Sensory domain found in PocR	61.5	53.5	59	192.71	415.48	478.69
BLFGPEAP_01522	CDS	282	forward	Phosphocarrier protein HPr	13	10	8.5	70.64	134.67	119.59
BLFGPEAP_01523	CDS	1155	forward	Phosphoenolpyruvate-protein phosphotransferase	40	28.5	32.5	53.07	93.71	111.64
BLFGPEAP_01524	CDS	336	forward	Phosphoenolpyruvate-protein phosphotransferase	10	9.5	9.5	45.6	107.37	112.17
BLFGPEAP_01525	CDS	330	forward	PEP-utilising enzyme, TIM barrel domain	17	4	9	78.94	46.03	108.2
BLFGPEAP_01526	CDS	459	forward	SsrA-binding protein	32	14	20	106.83	115.83	172.87
BLFGPEAP_01527	CDS	300	forward	PilZ domain protein	73	52	61	372.86	658.25	806.71
BLFGPEAP_01528	CDS	384	reverse	Holo-[acyl-carrier-protein] synthase	9	16	27.5	35.91	158.23	284.13
BLFGPEAP_01529	CDS	1734	reverse	Voltage-gated ClC-type chloride channel ClcB	29.5	24.5	37	26.07	53.66	84.66
BLFGPEAP_01530	CDS	1737	reverse	Adaptive-response sensory-kinase SasA	68.5	48	63.5	60.43	104.94	145.04
BLFGPEAP_01531	CDS	723	reverse	Pyridoxine 5'-phosphate synthase	37	31.5	31	78.42	165.46	170.11
BLFGPEAP_01532	CDS	327	reverse	Endoribonuclease YbeY	16.5	16	20.5	77.32	185.82	248.72
BLFGPEAP_01533	CDS	2406	reverse	Cyclic-di-AMP phosphodiesterase PgpH	123	88	90	78.33	138.9	148.41
BLFGPEAP_01534	CDS	990	reverse	PhoH-like protein	67.5	45	48.5	104.48	172.62	194.36
BLFGPEAP_01535	CDS	579	reverse	hypothetical protein	397	434	326	1050.65	2846.56	2233.81
BLFGPEAP_01536	CDS	1704	reverse	Glutamine--tRNA ligase	57	28	44	51.26	62.4	102.45
BLFGPEAP_01537	CDS	795	reverse	putative siderophore transport system ATP-binding protein YusV	21	6	5.5	40.48	28.66	27.45
BLFGPEAP_01538	CDS	1005	reverse	Hemin transport system permease protein HmuU	35.5	13	23	54.13	49.12	90.8
BLFGPEAP_01539	CDS	822	reverse	Vitamin B12-binding protein	25	10	21.5	46.6	46.2	103.77
BLFGPEAP_01540	CDS	660	reverse	Diphthamide synthase	18.5	9	17.5	42.95	51.79	105.2
BLFGPEAP_01541	CDS	936	reverse	Asparagine synthetase B [glutamine-hydrolyzing]	26	8.5	24.5	42.56	34.49	103.85
BLFGPEAP_01542	CDS	1080	reverse	Threonine-phosphate decarboxylase	19	22	21	26.96	77.36	77.14
BLFGPEAP_01543	CDS	939	reverse	Cobalamin biosynthesis protein CobD	26.5	22	35	43.24	88.97	147.88
BLFGPEAP_01544	CDS	510	reverse	Adenosylcobinamide-GDP ribazoletransferase	24	15.5	18	72.11	115.42	140.03
BLFGPEAP_01545	CDS	306	reverse	Adenosylcobinamide-GDP ribazoletransferase	4.5	1	3	22.53	12.41	38.9
BLFGPEAP_01546	CDS	243	reverse	Nicotinate-nucleotide--dimethylbenzimidazole phosphoribosyltransferase	9	0	4	56.75	0	65.31
BLFGPEAP_01547	CDS	342	reverse	Nicotinate-nucleotide--dimethylbenzimidazole phosphoribosyltransferase	22.5	16.5	30.5	100.81	183.22	353.82
BLFGPEAP_01548	CDS	441	reverse	Nicotinate-nucleotide--dimethylbenzimidazole phosphoribosyltransferase	23.5	10	44.5	81.65	86.11	400.34
BLFGPEAP_01549	CDS	561	reverse	Bifunctional adenosylcobalamin biosynthesis protein CobU	32	18	19	87.4	121.85	134.37
BLFGPEAP_01550	CDS	1848	reverse	Vitamin B12 transporter BtuB	83	42.5	65	68.82	87.34	139.55
BLFGPEAP_01552	CDS	1548	forward	putative protein	51	44.5	45.5	50.48	109.17	116.61
BLFGPEAP_01553	CDS	1047	forward	Methylthioribose-1-phosphate isomerase	133	108.5	149	194.65	393.54	564.61
BLFGPEAP_01554	CDS	702	forward	Branched-chain-amino-acid aminotransferase	28.5	34	31	62.21	183.93	175.2
BLFGPEAP_01555	CDS	177	forward	hypothetical protein	5.5	4	13.5	47.61	85.82	302.6
BLFGPEAP_01556	CDS	426	forward	hypothetical protein	81	61	80	291.35	543.79	745.06
BLFGPEAP_01557	CDS	672	forward	Bifunctional IPC transferase and DIPP synthase	29.5	20	17.5	67.27	113.02	103.32
BLFGPEAP_01558	CDS	708	forward	Bifunctional IPC transferase and DIPP synthase	24.5	10	18.5	53.02	53.64	103.67
BLFGPEAP_01559	CDS	555	forward	hypothetical protein	20.5	9	13.5	56.6	61.58	96.5
BLFGPEAP_01560	CDS	189	forward	Ferredoxin-3	12	11	10.5	97.29	221.02	220.41
BLFGPEAP_01561	CDS	1401	forward	Metalloprotease TldD	123.5	73.5	103.5	135.08	199.23	293.1
BLFGPEAP_01562	CDS	963	forward	Oligopeptide transport ATP-binding protein OppD	190	240	236.5	302.32	946.44	974.35
BLFGPEAP_01563	CDS	960	forward	Oligopeptide transport ATP-binding protein OppF	33	18	39	52.67	71.21	161.18
BLFGPEAP_01565	CDS	1155	reverse	MltA specific insert domain protein	29.5	23.5	26.5	39.14	77.27	91.03
BLFGPEAP_01566	CDS	1062	reverse	4-hydroxy-3-methylbut-2-en-1-yl diphosphate synthase (flavodoxin)	49.5	28	59.5	71.42	100.13	222.28
BLFGPEAP_01567	CDS	123	reverse	hypothetical protein	1	3.5	4.5	12.46	108.06	145.15
BLFGPEAP_01568	CDS	1530	reverse	Sodium:neurotransmitter symporter family protein	27	15.5	19.5	27.04	38.47	50.57
BLFGPEAP_01569	CDS	831	reverse	TPR repeat protein	32.5	25.5	30.5	59.93	116.53	145.62
BLFGPEAP_01570	CDS	990	reverse	Aldo-keto reductase YhdN	52.33	50.17	53.5	81	192.44	214.4
BLFGPEAP_01571	CDS	141	reverse	hypothetical protein	5.33	4.17	7.5	57.96	112.22	211.03
BLFGPEAP_01572	CDS	363	reverse	hypothetical protein	46.83	17.17	43.5	197.69	179.59	475.43
BLFGPEAP_01573	CDS	189	reverse	CutA1 divalent ion tolerance protein	7.5	3.5	6	60.81	70.33	125.95
BLFGPEAP_01574	CDS	684	reverse	7-carboxy-7-deazaguanine synthase	21.5	21.5	24	48.16	119.37	139.21
BLFGPEAP_01575	CDS	1218	forward	Flavin containing amine oxidoreductase	123	77	98	154.74	240.08	319.22
BLFGPEAP_01576	CDS	726	forward	NADPH-dependent FMN reductase	46.5	23.5	39.5	98.14	122.93	215.86
BLFGPEAP_01577	CDS	1467	forward	Anaerobic magnesium-protoporphyrin IX monomethyl ester cyclase	90	48.5	73	94.01	125.55	197.42
BLFGPEAP_01578	CDS	1833	forward	putative oxidoreductase YdhV	129.5	54	98	108.26	111.88	212.12
BLFGPEAP_01579	CDS	990	forward	Ketopantoate reductase PanE/ApbA	45.5	29.5	46	70.42	113.16	184.34
BLFGPEAP_01580	CDS	573	forward	hypothetical protein	138.5	76	129	370.37	503.7	893.19
BLFGPEAP_01581	CDS	1263	forward	Actinorhodin polyketide putative beta-ketoacyl synthase 1	123.5	63.5	89	149.83	190.93	279.57
BLFGPEAP_01582	CDS	1212	forward	3-oxoacyl-[acyl-carrier-protein] synthase 2	33	29.5	42	41.72	92.43	137.48
BLFGPEAP_01583	CDS	240	forward	Acyl carrier protein	36.5	12	31	233.04	189.88	512.46
BLFGPEAP_01584	CDS	807	forward	Kynurenine formamidase	54.5	24	53	103.48	112.94	260.56
BLFGPEAP_01585	CDS	441	forward	Putative polyketide cyclase	28.5	17.5	22	99.03	150.7	197.92
BLFGPEAP_01586	CDS	774	forward	putative oxidoreductase	39	20	40	77.21	98.13	205.03
BLFGPEAP_01587	CDS	903	forward	Amidohydrolase	29	19	26.5	49.21	79.91	116.43
BLFGPEAP_01588	CDS	1899	reverse	hypothetical protein	0	7	3	0	14	6.27
BLFGPEAP_01589	CDS	609	reverse	HTH-like domain protein	31	7	29	78	43.65	188.92
BLFGPEAP_01590	CDS	294	reverse	Transposase	2	0	1	10.42	0	13.49
BLFGPEAP_01591	CDS	159	forward	hypothetical protein	4	6	2	38.55	143.31	49.9
BLFGPEAP_01592	CDS	225	reverse	hypothetical protein	20.5	22	19.5	139.61	371.32	343.84
BLFGPEAP_01593	CDS	144	reverse	hypothetical protein	10.5	6	6.5	111.73	158.23	179.08
BLFGPEAP_01594	CDS	234	reverse	hypothetical protein	17	11	10.5	111.32	178.52	178.03
BLFGPEAP_01595	CDS	228	reverse	hypothetical protein	6	3.5	8	40.32	58.3	139.21
BLFGPEAP_01596	CDS	252	reverse	hypothetical protein	24	32.5	44.5	145.93	489.77	700.6
BLFGPEAP_01597	CDS	762	reverse	Imidazole glycerol phosphate synthase subunit HisF	95	100	84	191.04	498.37	437.35
BLFGPEAP_01598	CDS	1359	forward	NAD(P)-binding Rossmann-like domain protein	31	21	19	34.95	58.68	55.47
BLFGPEAP_01599	CDS	1206	forward	Transposase	33	22	56	41.93	69.28	184.23
BLFGPEAP_01600	CDS	513	forward	Lipopolysaccharide-assembly	10.5	11	14.5	31.36	81.43	112.14
BLFGPEAP_01601	CDS	342	reverse	hypothetical protein	38.5	9	31.5	172.5	99.94	365.42
BLFGPEAP_01602	CDS	270	reverse	hypothetical protein	14	6	15	79.45	84.39	220.41
BLFGPEAP_01603	CDS	1149	reverse	Aspartate aminotransferase	36.5	39.5	45.5	48.68	130.55	157.11
BLFGPEAP_01604	CDS	1977	forward	Ribonuclease R	66.5	49.5	52.5	51.54	95.08	105.36
BLFGPEAP_01605	CDS	363	forward	MoaE protein	17	8	11	71.76	83.69	120.22
BLFGPEAP_01606	CDS	2073	forward	Elongation factor G	111	95	126.5	82.05	174.03	242.1
BLFGPEAP_01607	CDS	339	forward	30S ribosomal protein S6	21	17	25	94.92	190.44	292.58
BLFGPEAP_01608	CDS	261	forward	30S ribosomal protein S18	20.5	17.5	19	120.35	254.63	288.82
BLFGPEAP_01609	CDS	444	forward	50S ribosomal protein L9	22	34	32	75.93	290.81	285.94
BLFGPEAP_01610	CDS	1410	forward	Replicative DNA helicase	64.5	56.5	63.5	70.09	152.17	178.67
BLFGPEAP_01611	CDS	393	forward	putative ArCR,	22	10	22	85.78	96.63	222.09
BLFGPEAP_01612	CDS	312	forward	putative ArCR,	18	6.5	7	88.4	79.12	89.01
BLFGPEAP_01613	CDS	438	forward	Chorismate synthase	20	15.5	17.5	69.97	134.39	158.52
BLFGPEAP_01614	CDS	606	forward	Chorismate synthase	75	48	58.5	189.64	300.8	382.99
BLFGPEAP_01615	CDS	225	forward	hypothetical protein	36.5	45	48.5	248.57	759.52	855.2
BLFGPEAP_01616	CDS	567	forward	T-protein	23.5	24	27.5	63.51	160.75	192.42
BLFGPEAP_01617	CDS	906	reverse	tRNA-5-methyluridine(54) 2-sulfurtransferase	14.5	13	14.5	24.52	54.49	63.5
BLFGPEAP_01618	CDS	198	reverse	hypothetical protein	4.5	1	3.5	34.83	19.18	70.13
BLFGPEAP_01619	CDS	858	forward	Nicotinate-nucleotide pyrophosphorylase [carboxylating]	30.5	13.5	26.5	54.47	59.75	122.54
BLFGPEAP_01620	CDS	2124	forward	Ribonuclease R	71.5	44.5	66.5	51.58	79.56	124.22
BLFGPEAP_01621	CDS	792	forward	Beta-barrel assembly-enhancing protease	75	53.5	59.5	145.1	256.53	298.06
BLFGPEAP_01622	CDS	996	forward	hypothetical protein	33	27.5	32.5	50.77	104.85	129.46
BLFGPEAP_01623	CDS	366	reverse	Cytochrome c biogenesis protein CcsA	104.5	101.5	101.5	437.5	1053.16	1100.25
BLFGPEAP_01624	CDS	525	reverse	Cytochrome c biogenesis protein CcsA	22.5	27	25.5	65.67	195.31	192.7
BLFGPEAP_01625	CDS	1350	reverse	Cytochrome c biogenesis protein CcsB	68	70	54.5	77.18	196.91	160.17
BLFGPEAP_01626	CDS	222	reverse	Sec-independent protein translocase protein TatA	31	40.5	26.5	213.97	692.81	473.59
BLFGPEAP_01627	CDS	795	forward	NAD kinase	61.5	41.5	69.5	118.54	198.24	346.84
BLFGPEAP_01628	CDS	1302	forward	Replication-associated recombination protein A	105	78.5	96	123.57	228.96	292.53
BLFGPEAP_01629	CDS	363	forward	hypothetical protein	10	10	10	42.21	104.62	109.3
BLFGPEAP_01630	CDS	642	forward	Imidazole glycerol phosphate synthase subunit HisH	23.5	21	19.5	56.09	124.22	120.51
BLFGPEAP_01631	CDS	780	forward	Imidazole glycerol phosphate synthase subunit HisF	45	29.5	37.5	88.4	143.63	190.74
BLFGPEAP_01632	CDS	1659	forward	Glutamine-dependent NAD( ) synthetase	105	73.5	80.5	96.98	168.25	192.51
BLFGPEAP_01634	CDS	222	forward	hypothetical protein	4.5	3	7	31.06	51.32	125.1
BLFGPEAP_01635	CDS	924	forward	hypothetical protein	16.5	13	7	27.36	53.43	30.06
BLFGPEAP_01636	CDS	795	reverse	3',5'-cyclic adenosine monophosphate phosphodiesterase CpdA	24	11	23	46.26	52.55	114.78
BLFGPEAP_01637	CDS	1755	reverse	hypothetical protein	43	25	32	37.54	54.1	72.34
BLFGPEAP_01638	CDS	2895	reverse	Outer membrane protein beta-barrel family protein	46	35	54.5	24.35	45.91	74.69
BLFGPEAP_01639	CDS	441	reverse	Biopolymer transport protein ExbD	14	12	10	48.64	103.34	89.96
BLFGPEAP_01640	CDS	420	reverse	Biopolymer transport protein ExbD/TolR	4	1.5	4.5	14.59	13.56	42.51
BLFGPEAP_01641	CDS	654	reverse	Biopolymer transport protein ExbB	9	2.5	11	21.09	14.52	66.73
BLFGPEAP_01642	CDS	738	reverse	hypothetical protein	25	10	21	51.91	51.46	112.89
BLFGPEAP_01643	CDS	675	forward	Transcriptional regulatory protein SrrA	49	26	31	111.23	146.28	182.21
BLFGPEAP_01644	CDS	639	forward	3-hexulose-6-phosphate synthase	91	49.5	77	218.22	294.18	478.08
BLFGPEAP_01645	CDS	564	forward	3-hexulose-6-phosphate isomerase	35.5	13.5	30	96.45	90.9	211.03
BLFGPEAP_01646	CDS	840	forward	hypothetical protein	31	22.5	27.5	56.55	101.72	129.89
BLFGPEAP_01647	CDS	957	forward	2-dehydropantoate 2-reductase	33	26	41	52.84	103.17	169.97
BLFGPEAP_01648	CDS	522	forward	Hypoxanthine phosphoribosyltransferase	18	14.5	22.5	52.84	105.49	171.01
BLFGPEAP_01649	CDS	2355	reverse	Lon protease 1	74.5	90	62	48.47	145.13	104.45
BLFGPEAP_01650	CDS	582	forward	5-formyltetrahydrofolate cyclo-ligase	20	16	19	52.66	104.4	129.52
BLFGPEAP_01651	CDS	1410	forward	hypothetical protein	36.5	42	31	39.67	113.12	87.23
BLFGPEAP_01652	CDS	396	forward	5'-nucleotidase SurE	14.5	17	14	56.11	163.03	140.26
BLFGPEAP_01653	CDS	309	forward	5'-nucleotidase SurE	16	12.5	9.5	79.34	153.62	121.98
BLFGPEAP_01654	CDS	654	reverse	hypothetical protein	24	8.5	15.5	56.23	49.36	94.03
BLFGPEAP_01655	CDS	1812	forward	Long-chain-fatty-acid--CoA ligase	84.5	35	60	71.46	73.35	131.37
BLFGPEAP_01656	CDS	735	forward	CRISPR associated protein Cas6	37.5	17	18	78.18	87.84	97.16
BLFGPEAP_01657	CDS	1200	reverse	ATPase domain predominantly from Archaea	57	25	61	72.78	79.12	201.68
BLFGPEAP_01658	CDS	1329	forward	Amino-acid carrier protein AlsT	27	21	22	31.13	60.01	65.68
BLFGPEAP_01659	CDS	99	forward	hypothetical protein	1	5	2	15.48	191.8	80.15
BLFGPEAP_01660	CDS	429	forward	Transcriptional repressor NrdR	14.5	6	14.5	51.79	53.11	134.1
BLFGPEAP_01661	CDS	1098	forward	Riboflavin biosynthesis protein RibD	74	60	54	103.27	207.52	195.12
BLFGPEAP_01662	CDS	225	reverse	Zinc ribbon domain protein	23	18.5	18	156.64	312.25	317.39
BLFGPEAP_01663	CDS	420	reverse	Iron-sulfur cluster assembly scaffold protein IscU	11.5	11.5	19	41.96	103.98	179.48
BLFGPEAP_01664	CDS	330	reverse	Chaperone protein DnaJ	19.5	12.5	15	90.55	143.85	180.34
BLFGPEAP_01665	CDS	867	reverse	Iron-sulfur cluster carrier protein	92.5	69	78.5	163.48	302.23	359.22
BLFGPEAP_01666	CDS	234	reverse	CGGC domain protein	76	69.5	75.5	497.67	1127.92	1280.09
BLFGPEAP_01667	CDS	303	reverse	hypothetical protein	97.5	77	84	493.07	965.07	1099.88
BLFGPEAP_01668	CDS	330	reverse	4Fe-4S binding domain protein	87	78	81	403.97	897.62	973.82
BLFGPEAP_01669	CDS	189	reverse	Iron-sulfur cluster carrier protein	39	37.5	40.5	316.19	753.49	850.16
BLFGPEAP_01670	CDS	216	reverse	hypothetical protein	67	45.5	58.5	475.3	799.96	1074.51
BLFGPEAP_01671	CDS	333	reverse	Dinitrogenase iron-molybdenum cofactor	46.5	33.5	39	213.97	382.04	464.65
BLFGPEAP_01672	CDS	624	reverse	Iron-sulfur cluster carrier protein	105	74.5	88.83	257.84	453.4	564.81
BLFGPEAP_01673	CDS	177	reverse	Iron-sulfur cluster carrier protein	82	55.5	62.33	709.88	1190.77	1397.19
BLFGPEAP_01674	CDS	420	reverse	Iron-sulfur cluster carrier protein	39	32	23.33	142.29	289.34	220.41
BLFGPEAP_01675	CDS	855	reverse	hypothetical protein	26.5	18.5	18.5	47.49	82.17	85.84
BLFGPEAP_01676	CDS	360	reverse	CGGC domain protein	251.5	226	212.5	1070.49	2384.05	2341.88
BLFGPEAP_01677	CDS	936	forward	hypothetical protein	39	23	33.5	63.85	93.32	142
BLFGPEAP_01678	CDS	441	reverse	Bifunctional NMN adenylyltransferase/Nudix hydrolase	45	35	32	156.36	301.4	287.89
BLFGPEAP_01679	CDS	357	reverse	hypothetical protein	54	36	66.5	231.78	382.95	739.03
BLFGPEAP_01680	CDS	726	reverse	hypothetical protein	23	8	17	48.54	41.85	92.9
BLFGPEAP_01681	CDS	1263	forward	Aminodeoxychorismate synthase component 1	16	13.5	31.5	19.41	40.59	98.95
BLFGPEAP_01682	CDS	768	forward	Aminodeoxychorismate lyase	10	10.5	9.5	19.95	51.92	49.08
BLFGPEAP_01683	CDS	603	forward	hypothetical protein	26.5	15.5	11	67.34	97.62	72.37
BLFGPEAP_01684	CDS	642	forward	hypothetical protein	19.5	17.5	13.5	46.54	103.52	83.43
BLFGPEAP_01685	CDS	708	forward	hypothetical protein	30.5	20	16	66.01	107.28	89.66
BLFGPEAP_01686	CDS	498	forward	Molybdopterin adenylyltransferase	26.5	27	22.5	81.54	205.89	179.25
BLFGPEAP_01687	CDS	207	reverse	hypothetical protein	10.5	9.5	10	77.73	174.29	191.66
BLFGPEAP_01688	CDS	777	reverse	Inositol-1-monophosphatase	43	29.5	39.5	84.8	144.18	201.69
BLFGPEAP_01689	CDS	1311	forward	hypothetical protein	116.5	112	119	136.17	324.43	360.12
BLFGPEAP_01690	CDS	402	reverse	3-oxoacyl-[acyl-carrier-protein] reductase FabG	20	20	22.5	76.23	188.94	222.06
BLFGPEAP_01691	CDS	270	reverse	short chain dehydrogenase	13.5	5	2	76.62	70.33	29.39
BLFGPEAP_01692	CDS	378	reverse	Cytosol aminopeptidase	11.5	8.5	10	46.62	85.4	104.96
BLFGPEAP_01693	CDS	1155	reverse	Cytosol aminopeptidase	42	27.5	40.5	55.72	90.42	139.12
BLFGPEAP_01694	CDS	801	reverse	Glutamyl-tRNA(Gln) amidotransferase subunit A	32	25	28.5	61.22	118.53	141.16
BLFGPEAP_01695	CDS	507	reverse	Glutamyl-tRNA(Gln) amidotransferase subunit A	32	28	26	96.71	209.73	203.46
BLFGPEAP_01696	CDS	861	reverse	Peptidase family M23	13	8	17	23.14	35.29	78.33
BLFGPEAP_01697	CDS	582	forward	Inosine-5'-monophosphate dehydrogenase	64.5	40	42.5	169.82	261	289.72
BLFGPEAP_01698	CDS	768	forward	tRNA (adenine(58)-N(1))-methyltransferase TrmI	36.5	21	29.5	72.82	103.84	152.39
BLFGPEAP_01699	CDS	774	forward	Lipid A biosynthesis lauroyltransferase	6.5	12	6.5	12.87	58.88	33.32
BLFGPEAP_01700	CDS	96	forward	hypothetical protein	3	3.5	2	47.88	138.45	82.65
BLFGPEAP_01701	CDS	1131	reverse	hypothetical protein	233.5	257.5	226.5	316.35	864.62	794.54
BLFGPEAP_01702	CDS	486	reverse	hypothetical protein	226.5	231.5	190.5	714.13	1808.94	1555.13
BLFGPEAP_01703	CDS	117	reverse	hypothetical protein	25.5	27	20	333.96	876.37	678.19
BLFGPEAP_01704	CDS	321	reverse	hypothetical protein	80	73	67.5	381.88	863.63	834.27
BLFGPEAP_01705	CDS	1095	reverse	Nucleoside recognition	46	42.5	60	64.37	147.4	217.39
BLFGPEAP_01706	CDS	1257	reverse	Fe(2 ) transporter FeoB	57.5	46.5	49.5	70.09	140.48	156.23
BLFGPEAP_01707	CDS	228	reverse	FeoA domain protein	17.5	5.5	9.5	117.61	91.61	165.31
BLFGPEAP_01708	CDS	231	forward	FeoA domain protein	9.5	9.5	9	63.02	156.18	154.57
BLFGPEAP_01709	CDS	342	reverse	hypothetical protein	18.5	7.5	33	82.89	83.28	382.82
BLFGPEAP_01710	CDS	339	reverse	hypothetical protein	22	3	29	99.44	33.61	339.4
BLFGPEAP_01711	CDS	1386	reverse	CbiX	22	18.5	25	24.32	50.69	71.56
BLFGPEAP_01712	CDS	750	reverse	FeoA domain protein	30	10.5	29.5	61.29	53.17	156.05
BLFGPEAP_01713	CDS	489	reverse	Dinitrogenase iron-molybdenum cofactor	13	6	8	40.74	46.6	64.91
BLFGPEAP_01714	CDS	663	reverse	hypothetical protein	12	7	17.5	27.73	40.1	104.72
BLFGPEAP_01715	CDS	5034	forward	Serine/threonine-protein kinase PknD	6412.5	6511	6171	1951.91	4911.84	4863.52
BLFGPEAP_01716	CDS	1890	forward	Sensor histidine kinase RcsC	119.5	88	122.5	96.88	176.82	257.15
BLFGPEAP_01717	CDS	771	forward	hypothetical protein	61	42.5	67.5	121.23	209.34	347.34
BLFGPEAP_01718	CDS	462	forward	Phosphatidylglycerophosphatase A	15	7	17	49.75	57.54	145.99
BLFGPEAP_01719	CDS	1314	forward	Nicotinamide-nucleotide amidohydrolase PncC	84.5	60.5	70.5	98.54	174.85	212.86
BLFGPEAP_01720	CDS	474	forward	RNA 2',3'-cyclic phosphodiesterase	9.5	7	12	30.71	56.08	100.44
BLFGPEAP_01721	CDS	1041	forward	Protein RecA	89	64.5	82	131	235.3	312.52
BLFGPEAP_01722	CDS	2646	forward	Alanine--tRNA ligase	127	94.5	136.5	73.55	135.63	204.67
BLFGPEAP_01723	CDS	213	reverse	hypothetical protein	10	5	14	71.94	89.15	260.77
BLFGPEAP_01724	CDS	357	forward	CGGC domain protein	6.5	11	10	27.9	117.01	111.13
BLFGPEAP_01725	CDS	1020	reverse	Holliday junction ATP-dependent DNA helicase RuvB	44.5	61	42	66.85	227.11	163.36
BLFGPEAP_01726	CDS	585	reverse	Holliday junction ATP-dependent DNA helicase RuvA	14.5	22.5	12	37.98	146.06	81.38
BLFGPEAP_01727	CDS	471	reverse	Crossover junction endodeoxyribonuclease RuvC	26.5	13	25.5	86.21	104.82	214.8
BLFGPEAP_01728	CDS	753	reverse	putative transcriptional regulatory protein	118.5	95	81.5	241.14	479.11	429.41
BLFGPEAP_01729	CDS	588	reverse	Ribosomal RNA large subunit methyltransferase E	34	29	32	88.6	187.3	215.91
BLFGPEAP_01730	CDS	3117	reverse	ATP-dependent helicase/nuclease subunit A	76.5	37.5	53	37.61	45.69	67.46
BLFGPEAP_01731	CDS	414	reverse	hypothetical protein	7	9	10	25.91	82.56	95.83
BLFGPEAP_01732	CDS	510	forward	hypothetical protein	46	32	33	138.21	238.28	256.72
BLFGPEAP_01733	CDS	1350	reverse	hypothetical protein	57.5	26.5	29.5	65.27	74.55	86.7
BLFGPEAP_01734	CDS	984	reverse	MlaD protein	112.5	52	102.5	175.19	200.69	413.27
BLFGPEAP_01735	CDS	762	reverse	putative phospholipid ABC transporter permease protein MlaE	57.5	43	69	115.63	214.3	359.25
BLFGPEAP_01736	CDS	2019	reverse	Penicillin-binding protein 1A	42	38	38	31.88	71.48	74.67
BLFGPEAP_01737	CDS	2019	forward	FtsK/SpoIIIE family protein	117.5	73.5	82	89.18	138.25	161.13
BLFGPEAP_01738	CDS	237	forward	hypothetical protein	21.5	11	12.5	139.01	176.26	209.25
BLFGPEAP_01739	CDS	171	forward	hypothetical protein	24.5	9	14.5	219.54	199.87	336.42
BLFGPEAP_01740	CDS	918	reverse	UDP-3-O-acyl-N-acetylglucosamine deacetylase	2021	1954	1553	3373.42	8083.35	6711.77
BLFGPEAP_01741	CDS	1290	reverse	Adenylosuccinate lyase	36.5	33.5	39.5	43.36	98.62	121.48
BLFGPEAP_01742	CDS	789	reverse	S-adenosyl-l-methionine hydroxide adenosyltransferase	233.5	208.5	212.5	453.48	1003.55	1068.54
BLFGPEAP_01743	CDS	177	reverse	hypothetical protein	57	45.5	36.5	493.46	976.22	818.14
BLFGPEAP_01744	CDS	144	reverse	Methyl-viologen-reducing hydrogenase, delta subunit	203	207.5	194	2160.13	5472.24	5345
BLFGPEAP_01745	CDS	204	reverse	Methyl-viologen-reducing hydrogenase, delta subunit	161	143.5	136.5	1209.32	2671.35	2654.67
BLFGPEAP_01746	CDS	312	reverse	MerR HTH family regulatory protein	24	7.5	16	117.87	91.29	203.46
BLFGPEAP_01747	CDS	1407	forward	2-oxoglutarate carboxylase small subunit	314	277.5	260.5	341.97	748.99	734.55
BLFGPEAP_01748	CDS	2238	forward	Acetyl-coenzyme A carboxylase carboxyl transferase subunit alpha	82.5	77.5	98.5	56.49	131.51	174.62
BLFGPEAP_01749	CDS	651	forward	hypothetical protein	16.5	20	23	38.84	116.67	140.17
BLFGPEAP_01750	CDS	900	forward	Bifunctional ligase/repressor BirA	85	67.5	87.5	144.72	284.82	385.72
BLFGPEAP_01751	CDS	1083	forward	Twitching mobility protein	98	108.5	91.5	138.66	380.46	335.2
BLFGPEAP_01752	CDS	1170	forward	Twitching mobility protein	121	122.5	120	158.47	397.61	406.91
BLFGPEAP_01753	CDS	462	forward	hypothetical protein	35.5	29	40.5	117.74	238.38	347.79
BLFGPEAP_01754	CDS	2097	reverse	Chaperone SurA	83.5	59.5	96	61.01	107.75	181.63
BLFGPEAP_01755	CDS	1173	reverse	D-inositol-3-phosphate glycosyltransferase	25.5	14	23.5	33.31	45.33	79.48
BLFGPEAP_01756	CDS	1254	forward	hypothetical protein	69	64	66.5	84.31	193.82	210.39
BLFGPEAP_01757	CDS	1326	forward	hypothetical protein	69.5	54	73	80.31	154.65	218.42
BLFGPEAP_01758	CDS	708	forward	hypothetical protein	18	21	26	38.96	112.64	145.7
BLFGPEAP_01759	CDS	1437	forward	Cysteine--tRNA ligase	46	35.5	43.5	49.05	93.82	120.1
BLFGPEAP_01760	CDS	2559	forward	Glycogen phosphorylase	96.5	100	102.5	57.78	148.4	158.91
BLFGPEAP_01761	CDS	849	reverse	5'-deoxyadenosine deaminase	17	14	9	30.68	62.62	42.06
BLFGPEAP_01762	CDS	474	reverse	5'-deoxyadenosine deaminase	8.5	7.5	7	27.48	60.09	58.59
BLFGPEAP_01763	CDS	678	reverse	NAD-dependent protein deacylase Sir2	22	11	15.5	49.72	61.61	90.7
BLFGPEAP_01764	CDS	270	forward	hypothetical protein	15	16	13	85.13	225.04	191.02
BLFGPEAP_01765	CDS	552	forward	Ribonuclease Y	34	40	30	94.38	275.19	215.62
BLFGPEAP_01767	CDS	645	forward	Transcriptional regulatory protein QseB	31.5	15	32.5	74.83	88.32	199.91
BLFGPEAP_01768	CDS	954	forward	hypothetical protein	25.5	17	15.5	40.96	67.67	64.46
BLFGPEAP_01769	CDS	327	reverse	hypothetical protein	103	84	86	482.65	975.53	1043.42
BLFGPEAP_01770	CDS	1176	forward	Beta sliding clamp	47.5	21	40	61.89	67.81	134.95
BLFGPEAP_01771	CDS	2367	forward	Type 2 topoisomerase subunit B	121	110	128	78.33	176.48	214.55
BLFGPEAP_01772	CDS	522	reverse	Peptidase family M54	14	25	16	41.1	181.88	121.61
BLFGPEAP_01773	CDS	1536	reverse	2,3-bisphosphoglycerate-independent phosphoglycerate mutase	52.5	61.5	54	52.37	152.05	139.48
BLFGPEAP_01774	CDS	357	reverse	Ribosomal silencing factor RsfS	19.5	19.5	27.5	83.7	207.43	305.61
BLFGPEAP_01775	CDS	516	reverse	nicotinate-nucleotide adenylyltransferase	20.5	34	29.5	60.88	250.23	226.82
BLFGPEAP_01776	CDS	156	reverse	Gamma-glutamyl phosphate reductase	31.5	28	24	309.41	681.62	610.37
BLFGPEAP_01777	CDS	1047	reverse	Gamma-glutamyl phosphate reductase	118.5	117	122	173.43	424.37	462.3
BLFGPEAP_01778	CDS	765	forward	Sporulation initiation inhibitor protein Soj	45	31.5	39	90.14	156.37	202.26
BLFGPEAP_01779	CDS	840	forward	Stage 0 sporulation protein J	49.5	42	37.5	90.3	189.88	177.12
BLFGPEAP_01780	CDS	507	forward	YacP-like NYN domain protein	38	22	30.5	114.85	164.79	238.67
BLFGPEAP_01781	CDS	204	reverse	Tyrosine recombinase XerC	8.5	4.5	10	63.85	83.77	194.48
BLFGPEAP_01782	CDS	948	forward	hypothetical protein	14	10.5	13	22.63	42.06	54.41
BLFGPEAP_01783	CDS	492	forward	hypothetical protein	173	171.5	201	538.8	1323.76	1620.84
BLFGPEAP_01784	CDS	441	forward	Acetyltransferase (GNAT) domain protein	2	5	2	6.95	43.06	17.99
BLFGPEAP_01785	CDS	498	reverse	hypothetical protein	7	8	11	21.54	61.01	87.63
BLFGPEAP_01786	CDS	213	reverse	hypothetical protein	24	11	10	172.65	196.12	186.26
BLFGPEAP_01789	CDS	663	forward	hypothetical protein	17	7	12	39.29	40.1	71.81
BLFGPEAP_01790	CDS	873	forward	Tetratricopeptide repeat protein	5	4.5	8	8.78	19.58	36.36
BLFGPEAP_01791	CDS	420	reverse	hypothetical protein	24	46.5	35	87.56	420.45	330.62
BLFGPEAP_01792	CDS	504	reverse	Ribonuclease H-like protein	49	37	40	148.97	278.79	314.87
BLFGPEAP_01793	CDS	849	forward	Pantothenate synthetase	29	26	38	52.34	116.3	177.58
BLFGPEAP_01794	CDS	354	forward	Aspartate 1-decarboxylase	14.5	15	22	62.76	160.92	246.56
BLFGPEAP_01795	CDS	618	forward	hypothetical protein	16.5	12	17	40.91	73.74	109.14
BLFGPEAP_01796	CDS	885	reverse	LexA-binding, inner membrane-associated putative hydrolase	29.5	7	40.5	51.08	30.04	181.56
BLFGPEAP_01797	CDS	492	reverse	hypothetical protein	8.5	8.5	9.5	26.47	65.61	76.61
BLFGPEAP_01798	CDS	360	reverse	hypothetical protein	3.5	6	4	14.9	63.29	44.08
BLFGPEAP_01799	CDS	162	reverse	hypothetical protein	3.5	1	3	33.11	23.44	73.47
BLFGPEAP_01800	CDS	822	forward	L-aspartate dehydrogenase	35.5	34	31.5	66.18	157.08	152.04
BLFGPEAP_01801	CDS	180	forward	Quinolinate synthase A	8.5	5.5	6	72.36	116.04	132.25
BLFGPEAP_01802	CDS	744	forward	Quinolinate synthase A	27.5	20.5	23.5	56.64	104.64	125.31
BLFGPEAP_01803	CDS	1329	forward	UDP-N-acetyl-D-glucosamine 6-dehydrogenase	68.5	65.5	86	78.98	187.17	256.73
BLFGPEAP_01804	CDS	432	forward	Dual specificity phosphatase, catalytic domain	7	8	20	24.83	70.33	183.68
BLFGPEAP_01805	CDS	2298	forward	AsmA family protein	79	45.5	58.5	52.68	75.19	101
BLFGPEAP_01806	CDS	336	forward	hypothetical protein	11.5	6	9.5	52.45	67.81	112.17
BLFGPEAP_01807	CDS	1650	forward	Undecaprenyl-phosphate alpha-N-acetylglucosaminyl 1-phosphate transferase	49.5	26.5	33	45.97	60.99	79.35
BLFGPEAP_01808	CDS	600	forward	putative oxidoreductase YdhV	86.5	87.5	67	220.91	553.82	443.03
BLFGPEAP_01809	CDS	981	forward	Aldehyde ferredoxin oxidoreductase, domains 2 & 3	67	54.5	58	104.65	210.98	234.57
BLFGPEAP_01810	CDS	300	forward	hypothetical protein	322	324.5	269	1644.68	4107.74	3557.45
BLFGPEAP_01811	CDS	2511	forward	tRNA 5-methylaminomethyl-2-thiouridine biosynthesis bifunctional protein MnmC	264	300.5	259	161.1	454.47	409.22
BLFGPEAP_01812	CDS	588	forward	Electron transport complex subunit RsxB	43	39	41.5	112.06	251.88	280.01
BLFGPEAP_01813	CDS	981	forward	Pyruvate synthase subunit PorA	177.5	228.5	208	277.25	884.56	841.21
BLFGPEAP_01814	CDS	192	forward	hypothetical protein	14	15.83	22.5	111.73	313.17	464.93
BLFGPEAP_01815	CDS	129	forward	hypothetical protein	14.5	15.33	20.5	172.24	451.39	630.48
BLFGPEAP_01816	CDS	1242	forward	hypothetical protein	83.5	71.83	82.5	103.02	219.64	263.54
BLFGPEAP_01817	CDS	402	forward	hypothetical protein	20	27.5	23.5	76.23	259.79	231.93
BLFGPEAP_01818	CDS	534	forward	hypothetical protein	42.5	35.5	30	121.95	252.46	222.89
BLFGPEAP_01819	CDS	252	forward	8-methylmenaquinol:fumarate reductase membrane anchor subunit	37.5	35	31	228.02	527.44	488.06
BLFGPEAP_01820	CDS	618	forward	8-methylmenaquinol:fumarate reductase membrane anchor subunit	73.5	72.5	75	182.24	445.51	481.48
BLFGPEAP_01821	CDS	546	forward	NADH-dependent phenylglyoxylate dehydrogenase subunit gamma	444	388	351.5	1246.05	2698.66	2554.12
BLFGPEAP_01822	CDS	297	forward	Pyruvate synthase subunit PorD	55.5	54	38	286.34	690.47	507.62
BLFGPEAP_01823	CDS	972	forward	Pyruvate synthase subunit PorB	112	124	125	176.56	484.47	510.21
BLFGPEAP_01824	CDS	252	reverse	hypothetical protein	5.5	5	11.5	33.44	75.35	181.05
BLFGPEAP_01825	CDS	408	reverse	Phosphate-specific transport system accessory protein PhoU	11.5	11	23.5	43.19	102.39	228.52
BLFGPEAP_01826	CDS	225	reverse	Phosphate-specific transport system accessory protein PhoU	23.5	10.5	24	160.04	177.22	423.19
BLFGPEAP_01827	CDS	756	reverse	Phosphate import ATP-binding protein PstB 3	51.5	23	44.5	104.38	115.54	233.53
BLFGPEAP_01828	CDS	1752	reverse	Sensor histidine kinase ResE	60	38.5	50	52.48	83.45	113.23
BLFGPEAP_01829	CDS	162	reverse	hypothetical protein	6	8	4.5	56.75	187.54	110.21
BLFGPEAP_01830	CDS	189	forward	hypothetical protein	13.5	11.5	9	109.45	231.07	188.92
BLFGPEAP_01831	CDS	213	forward	hypothetical protein	16.5	11.5	4	118.7	205.03	74.51
BLFGPEAP_01832	CDS	192	forward	hypothetical protein	3	1	1	23.94	19.78	20.66
BLFGPEAP_01833	CDS	225	forward	hypothetical protein	1.5	0.5	1.5	10.22	8.44	26.45
BLFGPEAP_01834	CDS	1353	forward	CRISPR-associated protein (cas_TM1802)	13.5	4.5	5.5	15.29	12.63	16.13
BLFGPEAP_01835	CDS	129	forward	hypothetical protein	1	1	3	11.88	29.44	92.27
BLFGPEAP_01836	CDS	984	forward	CRISPR-associated protein Cas7	6	2	6.5	9.34	7.72	26.21
BLFGPEAP_01837	CDS	720	forward	hypothetical protein	7.5	0	5.5	15.96	0	30.31
BLFGPEAP_01838	CDS	2313	forward	hypothetical protein	13.5	9	12	8.94	14.78	20.58
BLFGPEAP_01839	CDS	243	forward	hypothetical protein	11	2.5	14	69.36	39.07	228.58
BLFGPEAP_01840	CDS	330	forward	Endoribonuclease MazF9	14	4.5	9	65.01	51.79	108.2
BLFGPEAP_01841	CDS	495	forward	hypothetical protein	8.5	3	15	26.31	23.02	120.22
BLFGPEAP_01842	CDS	228	forward	hypothetical protein	10.5	4	5.5	70.57	66.62	95.71
BLFGPEAP_01843	CDS	444	forward	tRNA(fMet)-specific endonuclease VapC	10	7	6.5	34.51	59.87	58.08
BLFGPEAP_01844	CDS	372	forward	CRISPR-associated endonuclease Cas1	10.5	2.5	8	43.25	25.52	85.32
BLFGPEAP_01845	CDS	642	forward	CRISPR-associated endonuclease Cas1	17.5	7	8	41.77	41.41	49.44
BLFGPEAP_01846	CDS	264	forward	CRISPR-associated endoribonuclease Cas2	17	8.5	13	98.67	122.27	195.37
BLFGPEAP_01847	CDS	1272	reverse	hypothetical protein	35	28	33	42.16	83.6	102.93
BLFGPEAP_01848	CDS	1455	reverse	hypothetical protein	26	11	9	27.38	28.71	24.54
BLFGPEAP_01849	CDS	681	reverse	AsmA family protein	21	8	6	47.25	44.61	34.96
BLFGPEAP_01850	CDS	1278	reverse	Radical SAM superfamily protein	21.5	8	9	25.78	23.77	27.94
BLFGPEAP_01851	CDS	777	forward	Indole-3-glycerol phosphate synthase	41	26	30	80.86	127.08	153.18
BLFGPEAP_01852	CDS	624	forward	N-(5'-phosphoribosyl)anthranilate isomerase	25	12.5	16	61.39	76.07	101.73
BLFGPEAP_01853	CDS	1188	forward	Tryptophan synthase beta chain	34	32.5	23.5	43.85	103.89	78.48
BLFGPEAP_01854	CDS	801	forward	Tryptophan synthase alpha chain	20.5	16.5	17.5	39.22	78.23	86.68
BLFGPEAP_01855	CDS	825	reverse	Peptidase family M50	14	10	23	26	46.03	110.61
BLFGPEAP_01856	CDS	954	forward	hypothetical protein	11	13.5	17	17.67	53.74	70.7
BLFGPEAP_01857	CDS	1140	reverse	Photosystem I assembly protein Ycf3	10	11	16	13.44	36.64	55.68
BLFGPEAP_01858	CDS	324	reverse	hypothetical protein	4	7	7	18.92	82.05	85.72
BLFGPEAP_01859	CDS	543	reverse	hypothetical protein	17	14	21	47.97	97.91	153.44
BLFGPEAP_01860	CDS	804	reverse	hypothetical protein	37	26	47	70.52	122.81	231.93
BLFGPEAP_01861	CDS	231	forward	Tyrosine recombinase XerD	19	17	13	126.03	279.48	223.27
BLFGPEAP_01862	CDS	711	forward	Rhomboid family protein	28.5	12.5	18	61.42	66.77	100.44
BLFGPEAP_01863	CDS	843	forward	Serine dehydrogenase proteinase	40.5	26.5	27	73.62	119.38	127.07
BLFGPEAP_01864	CDS	1764	reverse	Na( )/H( ) antiporter subunit A	169	283	231	146.8	609.25	519.54
BLFGPEAP_01865	CDS	216	reverse	hypothetical protein	22.5	45	38.5	159.62	791.17	707.16
BLFGPEAP_01866	CDS	309	reverse	hypothetical protein	45	56	61.5	223.15	688.24	789.63
BLFGPEAP_01867	CDS	237	reverse	hypothetical protein	46.5	72.5	38.5	300.64	1161.71	644.5
BLFGPEAP_01868	CDS	276	reverse	NADH-quinone oxidoreductase subunit L	43.5	56.5	39.5	241.51	777.41	567.8
BLFGPEAP_01869	CDS	240	reverse	hypothetical protein	57.5	77	47	367.12	1218.4	776.95
BLFGPEAP_01870	CDS	318	reverse	hypothetical protein	46	50	54	221.65	597.11	673.71
BLFGPEAP_01871	CDS	303	reverse	hypothetical protein	348	391	338	1759.88	4900.54	4425.7
BLFGPEAP_01872	CDS	1026	reverse	NAD(P)H-quinone oxidoreductase subunit 2, chloroplastic	163.5	207.5	167	244.18	768.03	645.77
BLFGPEAP_01873	CDS	393	reverse	NADH-ubiquinone/plastoquinone oxidoreductase chain 4L	56	71	65	218.34	686.08	656.19
BLFGPEAP_01874	CDS	480	reverse	Na( )/H( ) antiporter subunit B	121	168	115	386.27	1329.16	950.53
BLFGPEAP_01875	CDS	285	reverse	hypothetical protein	53.5	75.5	49	287.64	1006.03	682.12
BLFGPEAP_01876	CDS	222	reverse	hypothetical protein	50	54.5	39.5	345.11	932.29	705.91
BLFGPEAP_01877	CDS	354	reverse	Na( )/H( ) antiporter subunit G1	61.5	79.5	66.5	266.21	852.85	745.29
BLFGPEAP_01878	CDS	270	reverse	Multiple resistance and pH regulation protein F (MrpF / PhaF)	37.5	36.5	20	212.82	513.38	293.88
BLFGPEAP_01879	CDS	480	reverse	Na( )/H( ) antiporter subunit E	63.5	63.5	63	202.71	502.39	520.72
BLFGPEAP_01880	CDS	1041	reverse	ApbE family protein	133.5	156	132.5	196.51	569.09	504.98
BLFGPEAP_01881	CDS	423	reverse	Positive regulator of sigma(E), RseC/MucC	63.5	65	58.5	230.03	583.56	548.69
BLFGPEAP_01882	CDS	486	reverse	Universal stress protein family protein	95.5	90.5	69.5	301.1	707.17	567.36
BLFGPEAP_01883	CDS	810	reverse	Electron transport complex subunit RsxB	289	324	237	546.71	1519.04	1160.84
BLFGPEAP_01884	CDS	603	reverse	Electron transport complex subunit RsxA	9.5	6.5	4.5	24.14	40.94	29.61
BLFGPEAP_01885	CDS	600	reverse	Electron transport complex subunit RnfE	7.5	9	10	19.15	56.96	66.12
BLFGPEAP_01886	CDS	561	reverse	Electron transport complex subunit RnfG	29.5	22.5	18	80.58	152.31	127.3
BLFGPEAP_01887	CDS	1020	reverse	Electron transport complex subunit RsxD	200.5	234.5	193	301.2	873.08	750.7
BLFGPEAP_01888	CDS	1299	reverse	Electron transport complex subunit RnfC	247	287	251	291.36	839.04	766.61
BLFGPEAP_01889	CDS	867	forward	Release factor glutamine methyltransferase	27	11.5	25	47.72	50.37	114.4
BLFGPEAP_01890	CDS	1251	forward	UDP-N-acetylglucosamine 1-carboxyvinyltransferase	60.5	42	43	74.1	127.5	136.37
BLFGPEAP_01891	CDS	2358	forward	Competence protein	46	27.5	42.5	29.89	44.29	71.51
BLFGPEAP_01892	CDS	645	reverse	putative protein	18.5	12	17	43.95	70.65	104.57
BLFGPEAP_01893	CDS	147	forward	hypothetical protein	1	1	1.5	10.42	25.83	40.48
BLFGPEAP_01894	CDS	237	forward	hypothetical protein	2	2.5	0	12.93	40.06	0
BLFGPEAP_01895	CDS	504	forward	hypothetical protein	6	6.5	4	18.24	48.98	31.49
BLFGPEAP_01896	CDS	258	forward	hypothetical protein	12	10	16	71.27	147.19	246.04
BLFGPEAP_01897	CDS	1518	forward	Polysaccharide biosynthesis protein	8	1	4	8.08	2.5	10.45
BLFGPEAP_01898	CDS	1011	forward	hypothetical protein	0	1	0	0	3.76	0
BLFGPEAP_01899	CDS	933	forward	Sulfotransferase family protein	0	1	0	0	4.07	0
BLFGPEAP_01900	CDS	1020	forward	Glycosyl transferases group 1	0	0	0	0	0	0
BLFGPEAP_01901	CDS	1302	forward	O-Antigen ligase	0	0	0	0	0	0
BLFGPEAP_01902	CDS	501	forward	hypothetical protein	0	1	4	0	7.58	31.68
BLFGPEAP_01903	CDS	171	forward	Glycosyl transferases group 1	3	0	3	26.88	0	69.6
BLFGPEAP_01904	CDS	297	forward	hypothetical protein	0	0	0	0	0	0
BLFGPEAP_01905	CDS	1419	forward	Phenylacetate-coenzyme A ligase	0	0	0	0	0	0
BLFGPEAP_01906	CDS	2151	forward	Inositol 2-dehydrogenase/D-chiro-inositol 3-dehydrogenase	18	16	19	12.82	28.25	35.04
BLFGPEAP_01907	CDS	1845	forward	Heparinase II/III-like protein	28	11.5	16	23.25	23.67	34.41
BLFGPEAP_01908	CDS	735	forward	N-acetylglucosaminyldiphosphoundecaprenol N-acetyl-beta-D-mannosaminyltransferase	18	10	14.5	37.53	51.67	78.27
BLFGPEAP_01909	CDS	1863	forward	Glycosyl hydrolase-like 10	36	26	46	29.61	53	97.96
BLFGPEAP_01910	CDS	1164	forward	UDP-2,3-diacetamido-2,3-dideoxy-D-glucuronate 2-epimerase	12	13	12	15.8	42.41	40.9
BLFGPEAP_01911	CDS	1530	forward	Transmembrane exosortase (Exosortase_EpsH)	28	21.5	18.5	28.04	53.37	47.97
BLFGPEAP_01912	CDS	2007	reverse	Right handed beta helix region	213	242	254	162.62	457.91	502.1
BLFGPEAP_01913	CDS	1359	forward	Regulatory protein AtoC	154	141	170	173.64	394.01	496.29
BLFGPEAP_01914	CDS	699	forward	Transcriptional regulator MntR	91	98	83.5	199.49	532.43	473.93
BLFGPEAP_01915	CDS	705	reverse	Ubiquinone/menaquinone biosynthesis C-methyltransferase UbiE	6	9	9.5	13.04	48.48	53.46
BLFGPEAP_01916	CDS	1530	forward	Apolipoprotein N-acyltransferase	30.5	19.5	29.5	30.55	48.4	76.5
BLFGPEAP_01917	CDS	1059	forward	Peptide chain release factor 2	56.5	39.5	39.5	81.75	141.65	147.98
BLFGPEAP_01918	CDS	1068	reverse	3-isopropylmalate dehydrogenase	80	51	36	114.78	181.35	133.73
BLFGPEAP_01919	CDS	123	reverse	hypothetical protein	1	1	1	12.46	30.87	32.26
BLFGPEAP_01921	CDS	585	forward	Imidazoleglycerol-phosphate dehydratase	70	59.5	36.5	183.35	386.25	247.54
BLFGPEAP_01922	CDS	747	forward	1-(5-phosphoribosyl)-5-[(5-phosphoribosylamino)methylideneamino] imidazole-4-carboxamide isomerase	49.5	25	44.5	101.54	127.1	236.35
BLFGPEAP_01923	CDS	900	forward	Phosphoribosylformylglycinamidine cyclo-ligase	52.5	36.5	51.5	89.38	154.01	227.02
BLFGPEAP_01924	CDS	162	forward	Phosphoribosylformylglycinamidine cyclo-ligase	6	9	6.5	56.75	210.98	159.19
BLFGPEAP_01925	CDS	426	forward	hypothetical protein	30	36.5	21.5	107.91	325.38	200.23
BLFGPEAP_01926	CDS	207	forward	50S ribosomal protein L28	39.5	34.5	18.5	292.4	632.93	354.58
BLFGPEAP_01927	CDS	561	reverse	Methyl-viologen-reducing hydrogenase, delta subunit	33.5	16	25	91.5	108.31	176.8
BLFGPEAP_01928	CDS	207	reverse	Methyl-viologen-reducing hydrogenase, delta subunit	7.5	9.5	6.5	55.52	174.29	124.58
BLFGPEAP_01929	CDS	690	reverse	Electron transport complex subunit RsxB	29.5	29.5	28	65.51	162.36	161
BLFGPEAP_01930	CDS	972	reverse	FAD binding domain protein	31	38	35	48.87	148.47	142.86
BLFGPEAP_01931	CDS	321	reverse	hypothetical protein	24.5	19	18	116.95	224.78	222.47
BLFGPEAP_01932	CDS	801	reverse	hypothetical protein	40	34	33	76.52	161.2	163.45
BLFGPEAP_01933	CDS	186	reverse	hypothetical protein	18.5	12.5	13.5	152.41	255.22	287.96
BLFGPEAP_01934	CDS	462	reverse	4Fe-4S dicluster domain protein	27	31.5	24.5	89.55	258.93	210.39
BLFGPEAP_01935	CDS	2367	reverse	Ferredoxin--NADP reductase	115	98	83.5	74.45	157.23	139.96
BLFGPEAP_01936	CDS	507	reverse	hypothetical protein	31	33	27	93.69	247.18	211.28
BLFGPEAP_01939	CDS	303	forward	hypothetical protein	12	13	15	60.69	162.93	196.41
BLFGPEAP_01940	CDS	648	forward	Adenosine monophosphate-protein transferase SoFic	27.5	18.5	23.5	65.03	108.42	143.88
BLFGPEAP_01941	CDS	585	forward	DNA methylase	7.5	0.5	2.5	19.64	3.25	16.95
BLFGPEAP_01942	CDS	960	forward	DNA methylase	4	2	5	6.38	7.91	20.66
BLFGPEAP_01943	CDS	1020	forward	hypothetical protein	17	3	13	25.54	11.17	50.57
BLFGPEAP_01944	CDS	987	forward	Virulence protein RhuM family protein	9.5	4	10.5	14.75	15.39	42.21
BLFGPEAP_01945	CDS	291	forward	hypothetical protein	3	2	4	15.8	26.1	54.53
BLFGPEAP_01946	CDS	264	forward	hypothetical protein	12	8.5	8	69.65	122.27	120.22
BLFGPEAP_01947	CDS	1299	reverse	Ribosomal protein S12 methylthiotransferase RimO	49.5	25.5	42.5	58.39	74.55	129.8
BLFGPEAP_01948	CDS	1062	reverse	Phosphate acetyltransferase	42.5	33	38	61.32	118	141.96
BLFGPEAP_01949	CDS	2058	reverse	Acetyl-coenzyme A synthetase	116	103	125.5	86.37	190.06	241.94
BLFGPEAP_01950	CDS	1857	reverse	hypothetical protein	111.5	86	90.5	92	175.87	193.35
BLFGPEAP_01951	CDS	279	reverse	hypothetical protein	12	10	11	65.91	136.11	156.42
BLFGPEAP_01952	CDS	261	forward	Putative F0F1-ATPase subunit Ca2 /Mg2 transporter	135.5	151.5	116	795.51	2204.36	1763.3
BLFGPEAP_01953	CDS	378	forward	ATP synthase I chain	110	141	116	445.91	1416.57	1217.51
BLFGPEAP_01954	CDS	693	forward	ATP synthase subunit a	182.5	220.5	177	403.53	1208.33	1013.32
BLFGPEAP_01955	CDS	372	forward	ATP synthase subunit c	6011	7273.5	5419.5	24760	74252.3	57799.5
BLFGPEAP_01956	CDS	894	forward	Diguanylate cyclase, GGDEF domain	53.5	54	44.5	91.7	229.39	197.48
BLFGPEAP_01957	CDS	1722	reverse	UvrABC system protein A	55	39.83	55	48.94	87.85	126.72
BLFGPEAP_01958	CDS	111	reverse	hypothetical protein	9	6.83	8.5	124.24	233.79	303.81
BLFGPEAP_01959	CDS	546	reverse	UvrABC system protein A	17	6.83	16	47.71	47.53	116.26
BLFGPEAP_01960	CDS	465	reverse	hypothetical protein	28.5	6.5	34	93.92	53.08	290.09
BLFGPEAP_01961	CDS	579	reverse	hypothetical protein	42.5	18	38.5	112.48	118.06	263.81
BLFGPEAP_01962	CDS	519	reverse	ECF RNA polymerase sigma factor SigW	23.5	9.5	18	69.38	69.51	137.6
BLFGPEAP_01963	CDS	2058	forward	Acetyl-coenzyme A synthetase	538	616.5	500.5	400.57	1137.62	964.87
BLFGPEAP_01964	CDS	1725	reverse	CBS domain protein	76.5	56.5	63.5	67.95	124.39	146.05
BLFGPEAP_01965	CDS	702	reverse	DNA polymerase III PolC-type	24	18.5	23	52.39	100.08	129.99
BLFGPEAP_01966	CDS	1440	reverse	Inosine-5'-monophosphate dehydrogenase	87	66.5	72	92.58	175.38	198.37
BLFGPEAP_01967	CDS	1809	reverse	Cation/acetate symporter ActP	994	962	876.5	841.97	2019.51	1922.3
BLFGPEAP_01968	CDS	1926	reverse	Acetyl-coenzyme A synthetase	577.5	514	512.5	459.45	1013.48	1055.71
BLFGPEAP_01969	CDS	741	forward	Curli production assembly/transport component CsgG	103	129	115	212.99	661.12	615.73
BLFGPEAP_01970	CDS	1143	forward	Serine-pyruvate aminotransferase	154	151	136.5	206.45	501.7	473.8
BLFGPEAP_01971	CDS	1593	forward	D-3-phosphoglycerate dehydrogenase	196.5	165.5	181.5	189.01	394.54	452.03
BLFGPEAP_01972	CDS	351	forward	hypothetical protein	26.5	26	21.5	115.69	281.3	243.02
BLFGPEAP_01973	CDS	138	forward	hypothetical protein	10	9	16.5	111.04	247.67	474.37
BLFGPEAP_01974	CDS	525	forward	Putative serine protease HtrA	50	44	33	145.93	318.28	249.38
BLFGPEAP_01975	CDS	360	forward	Periplasmic serine endoprotease DegP	40.5	49	53.5	172.38	516.9	589.6
BLFGPEAP_01976	CDS	318	forward	PDZ domain protein	47	31.5	41.5	226.47	376.18	517.76
BLFGPEAP_01977	CDS	738	forward	4-diphosphocytidyl-2-C-methyl-D-erythritol kinase	72	89.5	65.5	149.49	460.55	352.12
BLFGPEAP_01979	CDS	945	forward	Ribose-phosphate pyrophosphokinase	138	104.5	86.5	223.77	419.95	363.16
BLFGPEAP_01980	CDS	624	forward	50S ribosomal protein L25	126.5	109.5	113	310.64	666.41	718.46
BLFGPEAP_01981	CDS	597	forward	Peptidyl-tRNA hydrolase	69	59.5	57	177.1	378.49	378.8
BLFGPEAP_01982	CDS	573	forward	Amidophosphoribosyltransferase	21	19.5	21.5	56.16	129.24	148.86
BLFGPEAP_01983	CDS	846	forward	Amidophosphoribosyltransferase	21	28	35.5	38.04	125.69	166.48
BLFGPEAP_01984	CDS	981	forward	Arabinose 5-phosphate isomerase KdsD	51	43.5	55	79.66	168.4	222.43
BLFGPEAP_01985	CDS	915	forward	hypothetical protein	36.5	24.5	38.5	61.12	101.68	166.94
BLFGPEAP_01986	CDS	1326	forward	ATP-dependent 6-phosphofructokinase	68.5	69.5	58.5	79.16	199.04	175.03
BLFGPEAP_01987	CDS	723	forward	Segregation and condensation protein A	30	18.5	20.5	63.58	97.17	112.49
BLFGPEAP_01988	CDS	324	forward	Nucleotidyltransferase domain protein	15	15	10.5	70.94	175.81	128.57
BLFGPEAP_01989	CDS	135	forward	hypothetical protein	8.5	2	4.5	96.48	56.26	132.25
BLFGPEAP_01990	CDS	504	forward	Segregation and condensation protein B	16.5	8.5	13.5	50.16	64.05	106.27
BLFGPEAP_01991	CDS	735	forward	Ribosomal large subunit pseudouridine synthase B	14.5	14.5	6	30.23	74.92	32.39
BLFGPEAP_01992	CDS	1014	reverse	Glutathione-regulated potassium-efflux system protein KefB	62	26.5	45	93.69	99.25	176.07
BLFGPEAP_01993	CDS	1383	reverse	Alginate biosynthesis protein AlgA	56.5	25	51	62.6	68.65	146.3
BLFGPEAP_01994	CDS	789	forward	Ribosomal protein L11 methyltransferase	12.5	9.5	16	24.28	45.73	80.45
BLFGPEAP_01995	CDS	735	forward	Ribosomal RNA small subunit methyltransferase E	16.5	9.5	20	34.4	49.08	107.96
BLFGPEAP_01996	CDS	1260	reverse	hypothetical protein	8	10	23	9.73	30.14	72.42
BLFGPEAP_01997	CDS	195	reverse	hypothetical protein	0	0	0	0	0	0
BLFGPEAP_01998	CDS	456	reverse	hypothetical protein	6	3	4	20.16	24.98	34.8
BLFGPEAP_02000	CDS	927	forward	Aspartate carbamoyltransferase	23.5	15.5	27.5	38.84	63.5	117.7
BLFGPEAP_02001	CDS	1290	forward	Dihydroorotase	50.5	36.5	43	59.99	107.45	132.25
BLFGPEAP_02002	CDS	606	forward	hypothetical protein	27	8.5	22.5	68.27	53.27	147.31
BLFGPEAP_02003	CDS	297	reverse	hypothetical protein	10	7.5	15	51.59	95.9	200.37
BLFGPEAP_02004	CDS	285	reverse	hypothetical protein	8.5	7.5	9.5	45.7	99.94	132.25
BLFGPEAP_02005	CDS	252	reverse	hypothetical protein	8.5	6.5	10.5	51.69	97.95	165.31
BLFGPEAP_02006	CDS	840	reverse	hypothetical protein	24	16	20	43.78	72.34	94.46
BLFGPEAP_02007	CDS	564	forward	Bacterial regulatory proteins, tetR family	20.5	10	15	55.7	67.33	105.52
BLFGPEAP_02008	CDS	993	forward	Multidrug export protein EmrA	28	20	37.5	43.21	76.49	149.83
BLFGPEAP_02009	CDS	1506	forward	Multidrug export protein EmrB	23.5	14	25.5	23.91	35.3	67.18
BLFGPEAP_02010	CDS	150	reverse	hypothetical protein	13	4	14	132.8	101.27	370.29
BLFGPEAP_02011	CDS	1416	forward	TrkA-N domain protein	210	220	181.5	227.25	590.02	508.54
BLFGPEAP_02012	CDS	1161	forward	Na( )/H( )-K( ) antiporter GerN	9	15	20.5	11.88	49.06	70.05
BLFGPEAP_02013	CDS	450	reverse	hypothetical protein	1.5	4	1	5.11	33.76	8.82
BLFGPEAP_02014	CDS	123	reverse	hypothetical protein	4.5	0.5	0	56.06	15.44	0
BLFGPEAP_02015	CDS	903	forward	hypothetical protein	22.5	26.5	18	38.18	111.45	79.08
BLFGPEAP_02016	CDS	345	forward	hypothetical protein	6.5	12	14	28.87	132.09	161
BLFGPEAP_02017	CDS	687	reverse	Succinate dehydrogenase iron-sulfur subunit	6	5.5	10.5	13.38	30.4	60.64
BLFGPEAP_02018	CDS	1734	reverse	Succinate dehydrogenase flavoprotein subunit	49	60.5	73.5	43.3	132.5	168.17
BLFGPEAP_02019	CDS	357	reverse	Succinate dehydrogenase/Fumarate reductase transmembrane subunit	5	6.5	10	21.46	69.14	111.13
BLFGPEAP_02020	CDS	921	reverse	Malonyl CoA-acyl carrier protein transacylase	24	17	21	39.93	70.1	90.46
BLFGPEAP_02021	CDS	978	reverse	GTPase Era	25	19.5	13	39.17	75.72	52.74
BLFGPEAP_02022	CDS	936	forward	Undecaprenyl-phosphate 4-deoxy-4-formamido-L-arabinose transferase	33	17	42	54.02	68.97	178.03
BLFGPEAP_02023	CDS	1173	forward	putative permease	13	6.5	14	16.98	21.04	47.35
BLFGPEAP_02024	CDS	513	forward	Thioredoxin domain protein	4.5	2.5	13	13.44	18.51	100.54
BLFGPEAP_02025	CDS	336	forward	Helix-turn-helix domain protein	26	9	14.5	118.57	101.72	171.21
BLFGPEAP_02026	CDS	627	forward	FmdE, Molybdenum formylmethanofuran dehydrogenase operon	18	12.5	15	43.99	75.71	94.91
BLFGPEAP_02027	CDS	813	forward	Sulfite exporter TauE/SafE	15	10.5	11.5	28.27	49.05	56.12
BLFGPEAP_02028	CDS	1935	forward	Cytochrome c7 c	33	17	35	26.13	33.36	71.76
BLFGPEAP_02029	CDS	1314	forward	Alginate export	31.5	19	44	36.73	54.91	132.85
BLFGPEAP_02030	CDS	276	reverse	hypothetical protein	22	7	9.5	122.14	96.32	136.56
BLFGPEAP_02031	CDS	516	reverse	HTH-type transcriptional regulator CysL	3	0	3.5	8.91	0	26.91
BLFGPEAP_02032	CDS	234	forward	Zinc ribbon domain protein	43	40	33.5	281.58	649.16	567.99
BLFGPEAP_02033	CDS	1422	forward	Cobyrinate a,c-diamide synthase	130.5	123	95.5	140.62	328.48	266.45
BLFGPEAP_02034	CDS	219	forward	hypothetical protein	21	12.5	21.5	146.93	216.76	389.5
BLFGPEAP_02035	CDS	2439	forward	DNA gyrase subunit A	181.5	114.5	139.5	114.03	178.28	226.92
BLFGPEAP_02036	CDS	768	forward	Transposase	23	11	24	45.89	54.39	123.98
[truncated: 873 more rows]
