# Supplementary material for: “Candidatus Ethanoperedens,” a Thermophilic Genus of Archaea Mediating the Anaerobic Oxidation of Ethane
Source: mBio. 2020 Apr 21;11(2):e00600-20. doi: 10.1128/mBio.00600-20 (PMC7175092; doi:10.1128/mBio.00600-20)
Supplement: TABLE S4 [file mBio.00600-20-st004.xlsx]

## Sheet: Sheet1
Location	Cruise	Station	Location (latitude, longitude)	Site description	Methods applied	Site reference
Hydrate Ridge	SO148/1	19-2	44.34104, -125.08807	Beggiatoa mat and gas hydrates	CARD-FISH; Cell abundance estimation	Linke and Suess (2001)
Hydrate Ridge	SO148/1	38-1	44.34186, -125.08847	Calyptogena field and gas hydrates	CARD-FISH; Cell abundance estimation	Linke and Suess (2001)
Guaymas Basin	AT15-40	4489-1	27.0468, -111.24537	Yellow mat and hydrocarbon rich	CARD-FISH; Cell abundance estimation	Meyer et al. (2013)
Guaymas Basin	AT37-06	4869-26	27.00, -111.24	Orange microbial mat and hydrocarbon rich	Cultivation; CARD-FISH; DNA and RNA sequencing	Meyer et al. (2013)
Gulf of Mexico	M114/2	19351-14	21.8999, -93.43518	Microbial mat and crude oil	Single cell genomes	Sahling et al. (2016)
Gulf of Mexico	M67/2	10625-9	21.53907, -93.262049	Oily sediment	CARD-FISH; Cell abundance estimation	Bohrmann et al. (2008)
Gulf of Mexico	SO174	140	21.90002, -93.43727	Gas hydrates, oil and carbonates	CARD-FISH; Cell abundance estimation	Bohrmann and Schenck (2003)
Gulf of Mexico	SO174	156	27.78247, -91.50777	Tubeworms and gas hydrates	CARD-FISH; Cell abundance estimation	Bohrmann and Schenck (2003)
Gulf of Mexico	SO174	161	27.55807, -90.98098	Gas hydrates, oily sediment, melted gas hydrates	CARD-FISH; Cell abundance estimation	Bohrmann and Schenck (2003)
Amon Mud Volcano	M70-2	760-113	32.221299, 31.426623	Bacterial mat and gassy seep	Single cell genome; CARD-FISH; Cell abundance estimation	Dupré et al. (2008)
Locis Castle	R/V G.O. Sars cruise to the LCVF in 2009 and 2010	BaCh2	73.3399, 8.097	Small barite chimney and hydrothermal sediment densely populated with S. contortum	CARD-FISH; Metagenomics	Steen et al. (2016)
Katakolo Bay	/	/	37.64477, 21.32019	Gassy seep	CARD-FISH	Etiope et al. (2013)
Linke, Peter, and Erwin Suess. "RV SONNE Cruise report SO148, Tecflux-II-2000, TECtonically-induced material FLUXes, Victoria-Victoria-Victoria, July 20-August 15, 2000." (2001).
Meyer, Stefanie, et al. "Microbial habitat connectivity across spatial scales and hydrothermal temperature gradients at Guaymas Basin." Frontiers in microbiology 4 (2013): 207.
Sahling, Heiko, et al. "Massive asphalt deposits, oil seepage, and gas venting support abundant chemosynthetic communities at the Campeche Knolls, southern Gulf of Mexico." Biogeosciences 13.15 (2016): 4491-4512.
Bohrmann, Gerhard, and Volkhard Spieß. "Report and preliminary results of R/V Meteor Cruise M67/2a and 2b, Balboa-Tampico-Bridgetwon, 15 March-24 April, 2006. Fuid seepage in the Gulf of Mexico." (2008).
Bohrmann, Gerhard, and Silke Schenck. "RV SONNE cruise report SO174 OTEGA II, LOTUS-OMEGA-MUMM: investigations within the BMBF special program" Gashydrate im Geosystem"; Balboa-Corpus Christi-Miami, 1 October-12 November 2003; LEG SO 174-1: Balboa (Panaman)-Corpus Christi (USA), 1-24 October 2003; Leg SO 174-2: Corpus Christi (USA)-Miama (USA), 25 October-12 November 2003." (2003).
Dupré, S., et al. "High-resolution mapping of large gas emitting mud volcanoes on the Egyptian continental margin (Nile Deep Sea Fan) by AUV surveys." Marine Geophysical Researches 29.4 (2008): 275-290.
Steen, Ida H., et al. "Novel barite chimneys at the Loki's castle vent field shed light on key factors shaping microbial communities and functions in hydrothermal systems." Frontiers in microbiology 6 (2016): 1510.
Etiope, G., et al. "Offshore and onshore seepage of thermogenic gas at Katakolo Bay (Western Greece)." Chemical geology 339 (2013): 115-126.
