# Supplementary material for: “Candidatus Ethanoperedens,” a Thermophilic Genus of Archaea Mediating the Anaerobic Oxidation of Ethane
Source: mBio. 2020 Apr 21;11(2):e00600-20. doi: 10.1128/mBio.00600-20 (PMC7175092; doi:10.1128/mBio.00600-20)
Supplement: TABLE S5 [file mBio.00600-20-st005.xlsx]

## Sheet: Sheet1
Marker gene
Ribosomal_L1
Ribosomal_L10
Ribosomal_L11
Ribosomal_L14
Ribosomal_L15e
Ribosomal_L16
Ribosomal_L18p
Ribosomal_L2
Ribosomal_L22
Ribosomal_L24e
Ribosomal_L3
Ribosomal_L4
Ribosomal_L5
Ribosomal_L6
Ribosomal_S11
Ribosomal_S13
Ribosomal_S15
Ribosomal_S17
Ribosomal_S19
Ribosomal_S2
Ribosomal_S5
Ribosomal_S7
Ribosomal_S8
Ribosomal_S9
CTP_synth_N
tRNA-synt_1c
tRNA-synt_1d
Ham1p_like
IF-2
SRP_SPB
TIM
RNase_HII
