# Supplementary material for: “Candidatus Ethanoperedens,” a Thermophilic Genus of Archaea Mediating the Anaerobic Oxidation of Ethane
Source: mBio. 2020 Apr 21;11(2):e00600-20. doi: 10.1128/mBio.00600-20 (PMC7175092; doi:10.1128/mBio.00600-20)
Supplement: TABLE S6 [file mBio.00600-20-st006.xlsx]

## Sheet: Table_S6_overview
Table S6. Summary dataset of the development of substrates and products in the Ethane50 enrichment culture. Development of ethane, sulfide and sulfate concentrations in E50 culture in triplicates. Fine scale development of sulfide concentration in E50 culture in 10 replicates. Development of ethane and sulfide concentrations in triplicates of the Ethane50 culture with hydrogen gas (1.5 atm) with …
Tab	Description
Table_S6_1_E50_stoichiometry	Development of ethane, sulfide and sulfate concentrations in E50 culture in triplicates.
Table_S6_2_E50_growth	Fine scale development of sulfide concentration in E50 culture in 10 replicates.
Table_S6_3_E50_ethanogenesis	Development of ethane and sulfide concentrations in triplicates of the Ethane50 culture with hydrogen gas (1.5 atm) with and without sulfate.

## Sheet: Table_S6_1_E50_stoichiometry
Ethane (mmol)
Days of incubation	3	11	17	26	32	39	46	53	60	67
Ethane_1	8.72829	7.76498	6.96718	6.10856	4.95715	4.14328	3.57522	3.02632	2.49494	2.11406
Ethane_2	8.66985	7.53538	6.95238	6.01592	4.80805	3.8841	3.21752	2.73053	2.27636	1.95084
Ethane_3	8.82997	7.73637	6.8931	6.32575	5.23067	4.48049	3.80975	3.22416	2.74129	2.3172
Negative_1	1.23948	1.08353	1.08367	1.08413	1.08369	1.0839	1.08397	1.08384	1.08385	1.08386
Negative_2	1.23851	1.08323	1.08303	1.08338	1.08321	1.08341	1.08079	1.08341	1.08335	1.08335
Negative_3	1.23877	1.08346	1.08368	1.08418	1.08395	1.0841	1.08413	1.08403	1.08407	1.08395
Sulfide (mmol)
Days of incubation	3	11	17	26	32	39	46	53	60	67
Ethane_1	0.727273	1.52727	2.65455	5.01818	6.65455	8.29091	10.2909	10.4727	11.4182	12.0364
Ethane_2	0.872727	1.45455	2.50909	4.43636	5.01818	6.14545	7.6	7.2	8.76364	8.43636
Ethane_3	0.836364	1.34545	2.65455	4.50909	5.85455	6.83636	8	7.96364	10.7636	10.9818
Negative_1	0.727273	0.181818	0.290909	0.109091	0.363636	0.290909	0.145455	0.145455	0.218182	0.145455
Negative_2	0.727273	0.0727273	0.145455	0.0363636	0.290909	0.363636	0.218182	0.145455	0.327273	0.181818
Negative_3	0.8	0.145455	0.109091	0.0363636	0.290909	0.254545	0.181818	0.218182	0.290909	0.0363636
Sulfate (mmol)
Days of incubation	3	11	17	26	32	39	46	53	60	67
Ethane_1	17.6884	16.5493	15.9319	14.4793	12.8273	12.209	11.5833	11.0001	9.75225	9.0227
Ethane_2	17.2602	17.0365	16.1145	14.6252	14.3638	13.5637	13.4964	12.8543	12.1608	11.8016
Ethane_3	17.0258	17.1077	0.1958	14.7195	14.0714	13.3682	12.6858	12.016	10.5212	10.1186
Negative_1	18.1702	17.9961	17.6415	17.3895	17.2333	17.862	18.2061	17.8955	17.1709	17.6037
Negative_2	17.8696	18.0695	17.4075	16.9413	17.9937	17.8785	18.1442	18.0434	17.4827	16.7513
Negative_3	17.5766	17.9275	17.8539	17.6737	17.1483	18.2207	18.0141	18.3349	17.0775	17.7688

## Sheet: Table_S6_2_E50_growth
Sulfide (mmol)
Days of incubation	0	2	5	7	10	12	14	16	18	21	23	25	27	29	31	33	35	37	39	44	46	49
E501to10C1	0.327273	0.581818	1.09091	1.30909	2.61818	2.94545	3.41818	4.4	4.87273	6.21818	6.69091	7.2	8.50909	9.30909	9.67273	9.70909	11.7455	14.1091	14.6182	15.6	16.4	16.9091
E501to10C2	0.181818	0.581818	1.09091	1.38182	2.43636	2.94545	3.12727	4.4	4.90909	5.63636	6.43636	7.89091	8.47273	8.76364	10.1455	10.5455	12.0364	13.8182	14.5091	15.8909	16.1091	17.2364
E501to10C3	0.327273	0.618182	1.27273	1.52727	2.69091	3.34545	3.81818	4.83636	5.45455	6.29091	7.45455	7.96364	9.16364	9.45455	10.6545	10.9818	13.2	13.7818	14	15.9273	17.3455	17.4182
E501to10C4	0.472727	0.581818	1.16364	1.30909	2.58182	2.87273	3.78182	4.36364	5.01818	6.36364	6.98182	7.85455	9.67273	9.85455	10.6182	11.0545	13.2727	14.0727	14.2545	16.2909	17.0545	18.2909
E501to10C5	0.363636	0.509091	0.945455	1.2	2	2.72727	2.94545	4	4.32727	5.52727	5.89091	7.05455	8	8.72727	9.52727	9.56364	10.7636	12.0727	12.6909	14.5091	16.3636	16.3273
E501to10C6	0.436364	0.727273	1.16364	1.34545	2.4	2.98182	2.94545	4.29091	4.50909	5.63636	5.74545	7.01818	7.92727	8.50909	10	10.1818	11.0545	12.5455	13.2	13.5273	15.0182	16.3636
E501to10C7	0.363636	0.654545	1.09091	1.30909	2.4	2.94545	3.41818	3.85455	4.36364	5.16364	6	6.83636	7.23636	8.14545	8.76364	9.38182	10.7273	11.3455	11.9273	13.2364	14.1455	14.1818
E501to10C8	0.472727	0.581818	1.12727	1.41818	2.43636	3.16364	3.45455	3.96364	5.2	5.89091	6.69091	7.85455	8.50909	8.83636	10.4	10.5818	13.0545	13.6364	13.7818	14.7636	16.5455	16.6545
E501to10C9	0.436364	0.545455	0.872727	0.981818	1.67273	2.18182	2.58182	3.12727	3.74545	4.47273	4.98182	5.89091	6.65455	7.12727	8.03636	8.36364	10.4	10.9455	11.3455	13.2	13.9636	14.4364
E501to10C10	0.436364	0.581818	0.872727	1.01818	2	2.4	2.90909	3.27273	3.6	4.54545	5.01818	6.21818	6.98182	7.67273	9.16364	8.90909	11.3818	11.8909	12.9818	13.2	13.4545	15.8545

## Sheet: Table_S6_3_E50_ethanogenesis
Ethane (µmol per liter culture)
Days of incubation	0	5	19	27
Positive_S1	1.5 atm	1.5 atm	1.5 atm	1.5 atm
Positive_S2	1.5 atm	1.5 atm	1.5 atm	1.5 atm
Positive_S3	1.5 atm	1.5 atm	1.5 atm	1.5 atm
No_SO42-_S4	1.00471	0.111761	0.263152	0.216286
No_SO42-_S5	0.767823	0.341424	3.24355	5.64631
No_SO42-_S6	0.49671	1.04066	11.2178	17.049
With_SO42_S7	0.305291	0.174143	0.201246	0.204264
With_SO42_S8	0.210952	0.20299	0.221165	0.266173
With_SO42_S9	0.306613	0.141407	0.137503	0.149582
Sulfide (mmol per liter culture)
Days of incubation	0	5	19	27
Positive_S1	0.109091	2.03636	9.89091	13.7818
Positive_S2	0.0727273	6.4	22.6909	27.3818
Positive_S3	0.0727273	1.96364	9.30909	11.4182
No_SO42-_S4	0.109091	0	0.145455	0.254545
No_SO42-_S5	0.109091	0.290909	0.109091	0.290909
No_SO42-_S6	0.181818	0.254545	0.218182	0.145455
With_SO42_S7	0.109091	0	0.618182	1.09091
With_SO42_S8	0.0727273	0.4	1.70909	2.50909
With_SO42_S9	0.0727273	0.4	1.63636	2.4
